# Supplementary material for: The potential correlations between cell-free extracts from Rhodobacter sphaeroides grown under low-oxygen conditions and volatile organic compounds in Chinese-style sausage
Source: Food Chem X. 2024 Nov 7;24:101967. doi: 10.1016/j.fochx.2024.101967 (PMC11612774; doi:10.1016/j.fochx.2024.101967)
Supplement: Supplementary file 1 — Supplementary material [file mmc1.xlsx]

## Sheet: Table S1
Table S1. Differentially expressed proteins in in R. sphaeroides grown under low- and high-oxygen conditions.
Accession	Description	Log2FC(LO/HO)	P_value(LO/HO)	VIP
A3PRL4	(2Fe-2S)-binding domain protein OS=Cereibacter sphaeroides (strain ATCC 17029 / ATH 2.4.9) OX=349101 GN=Rsph17029_3902 PE=4 SV=1	-1.412	0.0001416	1.29465
B9KSP7	(2Fe-2S)-binding domain protein OS=Cereibacter sphaeroides (strain KD131 / KCTC 12085) OX=557760 GN=RSKD131_1194 PE=4 SV=1	-1.089	0.0001581	1.2932
Q3IZ67	17 kDa surface antigen OS=Cereibacter sphaeroides (strain ATCC 17023 / DSM 158 / JCM 6121 / CCUG 31486 / LMG 2827 / NBRC 12203 / NCIMB 8253 / ATH 2.4.1.) OX=272943 GN=RSP_6143 PE=3 SV=1	8.11478	0	1.26553
A0A239DEP3	3-hydroxybutyryl-CoA dehydratase OS=[Luteovulum] sphaeroides subsp. megalophilum OX=418630 GN=SAMN05421763_101817 PE=4 SV=1	1.784	0.002196	1.25697
Q3J0P5	3-octaprenyl-4hydroxybenzoate decarboxylase OS=Cereibacter sphaeroides (strain ATCC 17023 / DSM 158 / JCM 6121 / CCUG 31486 / LMG 2827 / NBRC 12203 / NCIMB 8253 / ATH 2.4.1.) OX=272943 GN=ubiD PE=4 SV=1	2.387	3.68e-05	1.29979
A4WZH5	3-oxoacyl-[acyl-carrier-protein] synthase I OS=Cereibacter sphaeroides (strain ATCC 17025 / ATH 2.4.3) OX=349102 GN=Rsph17025_3935 PE=3 SV=1	-16.61	0	1.19382
A0A2W5SDR3	4-diphosphocytidyl-2-C-methyl-D-erythritol kinase OS=Cereibacter sphaeroides OX=1063 GN=ispE PE=3 SV=1	8.11478	0	1.30184
Q3J241	4-hydroxy-3-methylbut-2-en-1-yl diphosphate synthase (flavodoxin) OS=Cereibacter sphaeroides (strain ATCC 17023 / DSM 158 / JCM 6121 / CCUG 31486 / LMG 2827 / NBRC 12203 / NCIMB 8253 / ATH 2.4.1.) OX=272943 GN=gcpE PE=3 SV=1	1.212	1.09e-05	1.30269
Q3IWG2	4-hydroxyproline 2-epimerase OS=Cereibacter sphaeroides (strain ATCC 17023 / DSM 158 / JCM 6121 / CCUG 31486 / LMG 2827 / NBRC 12203 / NCIMB 8253 / ATH 2.4.1.) OX=272943 GN=RSP_3519 PE=1 SV=1	-1.125	0.0005245	1.28008
Q3J6G9	50S ribosomal protein L2 OS=Cereibacter sphaeroides (strain ATCC 17023 / DSM 158 / JCM 6121 / CCUG 31486 / LMG 2827 / NBRC 12203 / NCIMB 8253 / ATH 2.4.1.) OX=272943 GN=RSP_1473 PE=4 SV=1	1.77	0.003829	1.24013
Q3J238	5-aminolevulic acid synthase OS=Cereibacter sphaeroides (strain ATCC 17023 / DSM 158 / JCM 6121 / CCUG 31486 / LMG 2827 / NBRC 12203 / NCIMB 8253 / ATH 2.4.1.) OX=272943 GN=RSP_2985 PE=4 SV=1	1.403	0.0007214	1.27721
Q3J465	5-bromo-4-chloroindolyl phosphate hydrolysis protein OS=Cereibacter sphaeroides (strain ATCC 17023 / DSM 158 / JCM 6121 / CCUG 31486 / LMG 2827 / NBRC 12203 / NCIMB 8253 / ATH 2.4.1.) OX=272943 GN=RSP_2265 PE=4 SV=1	-16.61	0	1.01351
Q3IZ96	5'-nucleotidase OS=Cereibacter sphaeroides (strain ATCC 17023 / DSM 158 / JCM 6121 / CCUG 31486 / LMG 2827 / NBRC 12203 / NCIMB 8253 / ATH 2.4.1.) OX=272943 GN=RSP_0955 PE=3 SV=1	1.707	0.002615	1.2522
Q3HKE7	ABC cobalamin/Fe3+-siderophore transporter, periplasmic ligand binding protein OS=Cereibacter sphaeroides (strain ATCC 17023 / DSM 158 / JCM 6121 / CCUG 31486 / LMG 2827 / NBRC 12203 / NCIMB 8253 / ATH 2.4.1.) OX=272943 GN=fhuD PE=4 SV=1	-1.504	0.01263	1.18053
Q3HKJ7	ABC di/oligopeptide transporter, periplasmic ligand binding protein OS=Cereibacter sphaeroides (strain ATCC 17023 / DSM 158 / JCM 6121 / CCUG 31486 / LMG 2827 / NBRC 12203 / NCIMB 8253 / ATH 2.4.1.) OX=272943 GN=RSP_3892 PE=3 SV=1	-1.307	0.000815	1.27454
Q3J6K6	ABC Fe+3 hydroxamate (Ferrichrome) transporter, ATPase subunit OS=Cereibacter sphaeroides (strain ATCC 17023 / DSM 158 / JCM 6121 / CCUG 31486 / LMG 2827 / NBRC 12203 / NCIMB 8253 / ATH 2.4.1.) OX=272943 GN=RSP_1437 PE=4 SV=1	-1.787	0.02038	1.15093
Q3J2B1	ABC Fe+3 siderophore transporter, periplasmic substrate-binding protein OS=Cereibacter sphaeroides (strain ATCC 17023 / DSM 158 / JCM 6121 / CCUG 31486 / LMG 2827 / NBRC 12203 / NCIMB 8253 / ATH 2.4.1.) OX=272943 GN=RSP_2913 PE=4 SV=1	-1.27	0.0004294	1.28583
Q3IWR4	ABC Fe+3-siderophore transporter, periplasmic binding protein OS=Cereibacter sphaeroides (strain ATCC 17023 / DSM 158 / JCM 6121 / CCUG 31486 / LMG 2827 / NBRC 12203 / NCIMB 8253 / ATH 2.4.1.) OX=272943 GN=RSP_3416 PE=4 SV=1	1.054	0.0002124	1.29149
Q3IWT8	ABC Fe3+-siderophores transporter, periplasmic binding protein OS=Cereibacter sphaeroides (strain ATCC 17023 / DSM 158 / JCM 6121 / CCUG 31486 / LMG 2827 / NBRC 12203 / NCIMB 8253 / ATH 2.4.1.) OX=272943 GN=RSP_3392 PE=4 SV=1	-1.572	3.35e-06	1.30442
Q3IZE8	ABC Mn+2/Fe+2 transporter, periplasmic substrate-binding protein SitA OS=Cereibacter sphaeroides (strain ATCC 17023 / DSM 158 / JCM 6121 / CCUG 31486 / LMG 2827 / NBRC 12203 / NCIMB 8253 / ATH 2.4.1.) OX=272943 GN=sitA PE=3 SV=1	1.073	9.69e-07	1.30561
Q3HKL7	ABC molybdate transporter, periplasmic binding protein ModA OS=Cereibacter sphaeroides (strain ATCC 17023 / DSM 158 / JCM 6121 / CCUG 31486 / LMG 2827 / NBRC 12203 / NCIMB 8253 / ATH 2.4.1.) OX=272943 GN=modA PE=3 SV=1	1.444	0.002029	1.25812
A0A3G6WUW2	ABC transporter ATP-binding protein OS=Cereibacter sphaeroides OX=1063 GN=EBL86_20750 PE=4 SV=1	-1.322	0.006832	1.22079
A0A3G6WLA2	ABC transporter permease OS=Cereibacter sphaeroides OX=1063 GN=EBL86_05340 PE=4 SV=1	1.725	0.009166	1.20201
A0A3G6WR76	ABC transporter substrate-binding protein OS=Cereibacter sphaeroides OX=1063 GN=EBL86_13725 PE=4 SV=1	1.239	0.006304	1.22105
A0A3G6WRH8	ABC transporter substrate-binding protein OS=Cereibacter sphaeroides OX=1063 GN=EBL86_14000 PE=4 SV=1	1.616	0.00131	1.26851
A0A3G6WV56	ABC transporter substrate-binding protein OS=Cereibacter sphaeroides OX=1063 GN=EBL86_21295 PE=4 SV=1	-2.473	0.003686	1.24139
Q3J1G4	ABC transporter, periplasmic binding protein OS=Cereibacter sphaeroides (strain ATCC 17023 / DSM 158 / JCM 6121 / CCUG 31486 / LMG 2827 / NBRC 12203 / NCIMB 8253 / ATH 2.4.1.) OX=272943 GN=RSP_0200 PE=3 SV=1	1.665	8.63e-05	1.29723
Q3IYF1	Acetate kinase OS=Cereibacter sphaeroides (strain ATCC 17023 / DSM 158 / JCM 6121 / CCUG 31486 / LMG 2827 / NBRC 12203 / NCIMB 8253 / ATH 2.4.1.) OX=272943 GN=ackA PE=3 SV=1	1.76	5.08e-05	1.29869
Q3IX09	Acetoin transcriptional regulator, sigma54 specific, AcoR OS=Cereibacter sphaeroides (strain ATCC 17023 / DSM 158 / JCM 6121 / CCUG 31486 / LMG 2827 / NBRC 12203 / NCIMB 8253 / ATH 2.4.1.) OX=272943 GN=acoR PE=4 SV=1	-16.61	0	1.07934
A3PKA2	Acetyl-CoA hydrolase OS=Cereibacter sphaeroides (strain ATCC 17029 / ATH 2.4.9) OX=349101 GN=Rsph17029_1658 PE=3 SV=1	1.001	0.0001553	1.29265
A4WWV8	Acetyl-coenzyme A carboxylase carboxyl transferase subunit beta OS=Cereibacter sphaeroides (strain ATCC 17025 / ATH 2.4.3) OX=349102 GN=accD PE=3 SV=1	-16.61	0	1.24844
Q3J4M4	Activator of Hsp90 ATPase homologue 1-like C-terminal domain-containing protein OS=Cereibacter sphaeroides (strain ATCC 17023 / DSM 158 / JCM 6121 / CCUG 31486 / LMG 2827 / NBRC 12203 / NCIMB 8253 / ATH 2.4.1.) OX=272943 GN=RSP_2105 PE=1 SV=2	1.003	0.0003931	1.28544
Q3J5E9	Adenine phosphoribosyltransferase OS=Cereibacter sphaeroides (strain ATCC 17023 / DSM 158 / JCM 6121 / CCUG 31486 / LMG 2827 / NBRC 12203 / NCIMB 8253 / ATH 2.4.1.) OX=272943 GN=apt PE=3 SV=1	1.157	0.0001878	1.29198
B9KMB5	Adenosine 5'-phosphosulfate reductase OS=Cereibacter sphaeroides (strain KD131 / KCTC 12085) OX=557760 GN=cysH PE=3 SV=1	-16.61	0	1.27056
Q3J166	Aerobic magnesium-protoporphyrin IX monomethyl ester [oxidative] cyclase OS=Cereibacter sphaeroides (strain ATCC 17023 / DSM 158 / JCM 6121 / CCUG 31486 / LMG 2827 / NBRC 12203 / NCIMB 8253 / ATH 2.4.1.) OX=272943 GN=acsF PE=3 SV=1	-3.697	0.0001693	1.29201
Q3J6H5	Alkane 1-monooxygenase OS=Cereibacter sphaeroides (strain ATCC 17023 / DSM 158 / JCM 6121 / CCUG 31486 / LMG 2827 / NBRC 12203 / NCIMB 8253 / ATH 2.4.1.) OX=272943 GN=RSP_1467 PE=3 SV=1	8.11478	0	1.30395
A0A239F3H3	Alkylhydroperoxidase AhpD family core domain-containing protein OS=[Luteovulum] sphaeroides subsp. megalophilum OX=418630 GN=SAMN05421763_10216 PE=4 SV=1	2.225	0.03165	1.11045
B9KX20	Alkylhydroperoxidase like protein, AhpD family OS=Cereibacter sphaeroides (strain KD131 / KCTC 12085) OX=557760 GN=RSKD131_4472 PE=4 SV=1	8.11478	0	1.29103
B9KWC4	Alkylphosphonate utilization operon protein PhnA OS=Cereibacter sphaeroides (strain KD131 / KCTC 12085) OX=557760 GN=RSKD131_3268 PE=3 SV=1	1.471	0.001085	1.27098
Q3IWM3	Amino acid ABC transporter substrate-binding protein, PAAT family OS=Cereibacter sphaeroides (strain ATCC 17023 / DSM 158 / JCM 6121 / CCUG 31486 / LMG 2827 / NBRC 12203 / NCIMB 8253 / ATH 2.4.1.) OX=272943 GN=RSP_3457 PE=4 SV=1	2.911	0.01292	1.18443
Q3IX32	Amino acid/amide ABC transporter ATP-binding protein 2, HAAT family OS=Cereibacter sphaeroides (strain ATCC 17023 / DSM 158 / JCM 6121 / CCUG 31486 / LMG 2827 / NBRC 12203 / NCIMB 8253 / ATH 2.4.1.) OX=272943 GN=RSP_3295 PE=4 SV=1	-1.33	0.000969	1.27274
Q3IX34	Amino acid/amide ABC transporter membrane protein 2, HAAT family OS=Cereibacter sphaeroides (strain ATCC 17023 / DSM 158 / JCM 6121 / CCUG 31486 / LMG 2827 / NBRC 12203 / NCIMB 8253 / ATH 2.4.1.) OX=272943 GN=RSP_3293 PE=4 SV=1	-1.541	0.000121	1.29563
Q3IWF1	AMP-binding enzyme OS=Cereibacter sphaeroides (strain ATCC 17023 / DSM 158 / JCM 6121 / CCUG 31486 / LMG 2827 / NBRC 12203 / NCIMB 8253 / ATH 2.4.1.) OX=272943 GN=RSP_3532 PE=4 SV=1	-1.168	2.98e-05	1.30142
Q3IXQ5	AMP-dependent synthetase and ligase OS=Cereibacter sphaeroides (strain ATCC 17023 / DSM 158 / JCM 6121 / CCUG 31486 / LMG 2827 / NBRC 12203 / NCIMB 8253 / ATH 2.4.1.) OX=272943 GN=RSP_3062 PE=4 SV=1	-1.532	4.3e-05	1.30025
B9KPE0	AMP-dependent synthetase and ligase OS=Cereibacter sphaeroides (strain KD131 / KCTC 12085) OX=557760 GN=RSKD131_0573 PE=4 SV=1	-1.026	0.0001545	1.29314
Q9RFD3	Anaerobic magnesium-protoporphyrin IX monomethyl ester cyclase OS=Cereibacter sphaeroides (strain ATCC 17023 / DSM 158 / JCM 6121 / CCUG 31486 / LMG 2827 / NBRC 12203 / NCIMB 8253 / ATH 2.4.1.) OX=272943 GN=bchE PE=3 SV=2	1.318	0.001031	1.27116
A0A7Z6W8S0	Antenna pigment protein alpha chain (Fragment) OS=Cereibacter sphaeroides f. sp. denitrificans OX=39723 GN=DWF04_18725 PE=1 SV=1	1.141	0.001924	1.25743
B9KRK0	Antenna pigment protein alpha chain OS=Cereibacter sphaeroides (strain KD131 / KCTC 12085) OX=557760 GN=RSKD131_2954 PE=3 SV=1	5.424	0.04759	1.06504
A0A239LMY7	Antenna pigment protein beta chain OS=[Luteovulum] sphaeroides subsp. megalophilum OX=418630 GN=SAMN05421763_1103 PE=3 SV=1	8.11478	0	1.1586
A0A7Z6W7T7	Anti-sigma factor NepR domain-containing protein OS=Cereibacter sphaeroides f. sp. denitrificans OX=39723 GN=DWF04_20620 PE=4 SV=1	1.293	0.01055	1.19578
A0A7Z6QXR0	Arginine transporter OS=Cereibacter sphaeroides f. sp. denitrificans OX=39723 GN=DWF04_08220 PE=4 SV=1	-16.61	0	1.28473
Q3IW95	Aromatic pathway regulator OS=Cereibacter sphaeroides (strain ATCC 17023 / DSM 158 / JCM 6121 / CCUG 31486 / LMG 2827 / NBRC 12203 / NCIMB 8253 / ATH 2.4.1.) OX=272943 GN=RSP_3586 PE=4 SV=1	1.174	0.01454	1.17568
B9KPK1	Aspartyl-trna synthetase OS=Cereibacter sphaeroides (strain KD131 / KCTC 12085) OX=557760 GN=RSKD131_0634 PE=4 SV=1	1.297	0.001602	1.26418
Q3IWW1	Asp-tRNA Asn/Glu-tRNA Gln amidotransferase subunit A OS=Cereibacter sphaeroides (strain ATCC 17023 / DSM 158 / JCM 6121 / CCUG 31486 / LMG 2827 / NBRC 12203 / NCIMB 8253 / ATH 2.4.1.) OX=272943 GN=RSP_3369 PE=4 SV=1	-1.484	0.001906	1.26007
Q3HKH5	ATP synthase epsilon chain 2 OS=Cereibacter sphaeroides (strain ATCC 17023 / DSM 158 / JCM 6121 / CCUG 31486 / LMG 2827 / NBRC 12203 / NCIMB 8253 / ATH 2.4.1.) OX=272943 GN=atpC2 PE=3 SV=1	8.11478	0	1.21044
Q3HKH9	ATP synthase subunit alpha 2 OS=Cereibacter sphaeroides (strain ATCC 17023 / DSM 158 / JCM 6121 / CCUG 31486 / LMG 2827 / NBRC 12203 / NCIMB 8253 / ATH 2.4.1.) OX=272943 GN=atpA2 PE=3 SV=1	1.055	6.16e-05	1.29807
Q3IVS1	ATP-dependent endonuclease OS=Cereibacter sphaeroides (strain ATCC 17023 / DSM 158 / JCM 6121 / CCUG 31486 / LMG 2827 / NBRC 12203 / NCIMB 8253 / ATH 2.4.1.) OX=272943 GN=RSP_3757 PE=4 SV=1	1.779	0.0005205	1.28196
Q9Z5D6	Bacteriochlorophyll synthase 33 kDa chain OS=Cereibacter sphaeroides (strain ATCC 17023 / DSM 158 / JCM 6121 / CCUG 31486 / LMG 2827 / NBRC 12203 / NCIMB 8253 / ATH 2.4.1.) OX=272943 GN=bchG PE=4 SV=1	2.928	0.01079	1.19306
O33550	BCHO protein OS=Cereibacter sphaeroides OX=1063 GN=bchO PE=4 SV=1	1.285	0.0001312	1.29344
Q3IXZ6	Beta-Ig-H3/Fasciclin OS=Cereibacter sphaeroides (strain ATCC 17023 / DSM 158 / JCM 6121 / CCUG 31486 / LMG 2827 / NBRC 12203 / NCIMB 8253 / ATH 2.4.1.) OX=272943 GN=RSP_1409 PE=1 SV=1	-1.795	0.01311	1.18164
Q3IVS9	Beta-lactamase OS=Cereibacter sphaeroides (strain ATCC 17023 / DSM 158 / JCM 6121 / CCUG 31486 / LMG 2827 / NBRC 12203 / NCIMB 8253 / ATH 2.4.1.) OX=272943 GN=ampC PE=1 SV=1	8.11478	0	1.30539
B9KM56	Binding-protein-dependent transport systems inner membrane component OS=Cereibacter sphaeroides (strain KD131 / KCTC 12085) OX=557760 GN=RSKD131_0194 PE=3 SV=1	-1.121	0.0008273	1.27729
B9KRP8	Binding-protein-dependent transport systems inner membrane component OS=Cereibacter sphaeroides (strain KD131 / KCTC 12085) OX=557760 GN=RSKD131_0980 PE=3 SV=1	-1.128	0.04372	1.07736
Q3IZD1	Biopolymer transport protein ExbD OS=Cereibacter sphaeroides (strain ATCC 17023 / DSM 158 / JCM 6121 / CCUG 31486 / LMG 2827 / NBRC 12203 / NCIMB 8253 / ATH 2.4.1.) OX=272943 GN=exbD PE=3 SV=1	-1.568	0.0002286	1.29174
A3PHI6	BolA family protein OS=Cereibacter sphaeroides (strain ATCC 17029 / ATH 2.4.9) OX=349101 GN=Rsph17029_0689 PE=3 SV=1	1.08	0.006126	1.22168
A0A3G6WMQ7	BON domain-containing protein OS=Cereibacter sphaeroides OX=1063 GN=EBL86_06900 PE=4 SV=1	1.009	0.02151	1.1486
Q3IW38	BrnT family toxin OS=Cereibacter sphaeroides (strain ATCC 17023 / DSM 158 / JCM 6121 / CCUG 31486 / LMG 2827 / NBRC 12203 / NCIMB 8253 / ATH 2.4.1.) OX=272943 GN=RSP_3634 PE=4 SV=2	-16.61	0	1.27056
Q3J316	Carbohydrate ABC transporter substrate-binding protein, CUT1 family OS=Cereibacter sphaeroides (strain ATCC 17023 / DSM 158 / JCM 6121 / CCUG 31486 / LMG 2827 / NBRC 12203 / NCIMB 8253 / ATH 2.4.1.) OX=272943 GN=RSP_2663 PE=4 SV=1	-1.405	8.01e-05	1.29777
A0A239GHA1	Catechol 2,3-dioxygenase OS=[Luteovulum] sphaeroides subsp. megalophilum OX=418630 GN=SAMN05421763_102680 PE=4 SV=1	1.547	0.02597	1.12705
Q3IX10	Cation/multidrug efflux pump, membrane-fusion protein OS=Cereibacter sphaeroides (strain ATCC 17023 / DSM 158 / JCM 6121 / CCUG 31486 / LMG 2827 / NBRC 12203 / NCIMB 8253 / ATH 2.4.1.) OX=272943 GN=acrA PE=3 SV=1	1.682	0.001938	1.25964
Q3J015	Cbb3-type cytochrome c oxidase subunit CcoP OS=Cereibacter sphaeroides (strain ATCC 17023 / DSM 158 / JCM 6121 / CCUG 31486 / LMG 2827 / NBRC 12203 / NCIMB 8253 / ATH 2.4.1.) OX=272943 GN=ccoP PE=1 SV=1	1.629	2.99e-05	1.30036
A0A7Z6QXU5	Cell division protein FtsA OS=Cereibacter sphaeroides f. sp. denitrificans OX=39723 GN=ftsA PE=3 SV=1	-2.61	2.46e-06	1.3051
A4WQE2	Cell division protein FtsZ OS=Cereibacter sphaeroides (strain ATCC 17025 / ATH 2.4.3) OX=349102 GN=ftsZ PE=3 SV=1	-1.876	0.000436	1.28548
B9KNK6	Cell division protein FtsZ OS=Cereibacter sphaeroides (strain KD131 / KCTC 12085) OX=557760 GN=ftsZ PE=3 SV=1	-1.061	6.98e-05	1.29707
Q3J592	Cell Wall Hydrolase OS=Cereibacter sphaeroides (strain ATCC 17023 / DSM 158 / JCM 6121 / CCUG 31486 / LMG 2827 / NBRC 12203 / NCIMB 8253 / ATH 2.4.1.) OX=272943 GN=RSP_1894 PE=4 SV=2	1.151	0.01142	1.19051
A0A239LJH0	Choline dehydrogenase OS=[Luteovulum] sphaeroides subsp. megalophilum OX=418630 GN=SAMN05421763_10970 PE=4 SV=1	-2.221	6.64e-05	1.29692
Q3IZT2	Class I monoheme cytochrome c OS=Cereibacter sphaeroides (strain ATCC 17023 / DSM 158 / JCM 6121 / CCUG 31486 / LMG 2827 / NBRC 12203 / NCIMB 8253 / ATH 2.4.1.) OX=272943 GN=RSP_0775 PE=4 SV=2	2.928	9.9e-05	1.29526
A0A7Z6R0F1	Class I SAM-dependent methyltransferase OS=Cereibacter sphaeroides f. sp. denitrificans OX=39723 GN=DWF04_02450 PE=4 SV=1	-2.36	0.0008493	1.27724
A0A3G6WQ84	Class I SAM-dependent methyltransferase OS=Cereibacter sphaeroides OX=1063 GN=EBL86_12800 PE=4 SV=1	1.362	0.0006276	1.28052
A0A7Z6QXT4	Cobalamin-binding protein OS=Cereibacter sphaeroides f. sp. denitrificans OX=39723 GN=DWF04_08535 PE=4 SV=1	1.116	0.00107	1.2722
A3PHM5	Copper chaperone PCu(A)C OS=Cereibacter sphaeroides (strain ATCC 17029 / ATH 2.4.9) OX=349101 GN=Rsph17029_0728 PE=4 SV=1	1.349	0.001193	1.26919
Q3J026	Coproporphyrinogen oxidase OS=Cereibacter sphaeroides (strain ATCC 17023 / DSM 158 / JCM 6121 / CCUG 31486 / LMG 2827 / NBRC 12203 / NCIMB 8253 / ATH 2.4.1.) OX=272943 GN=hemF PE=4 SV=1	-1.222	0.003085	1.24601
B9KR18	Crp/Fnr family transcriptional regulator OS=Cereibacter sphaeroides (strain KD131 / KCTC 12085) OX=557760 GN=RSKD131_0885 PE=4 SV=1	-2.696	7.48e-07	1.30569
A0A239C7P9	CRP/FNR family transcriptional regulator, anaerobic regulatory protein OS=[Luteovulum] sphaeroides subsp. megalophilum OX=418630 GN=SAMN05421763_101172 PE=4 SV=1	1.685	0.002631	1.25243
A0A239JRN4	Cytidine deaminase OS=[Luteovulum] sphaeroides subsp. megalophilum OX=418630 GN=SAMN05421763_104348 PE=3 SV=1	2.225	0.001396	1.26748
A3PLL4	Cytochrome B561 OS=Cereibacter sphaeroides (strain ATCC 17029 / ATH 2.4.9) OX=349101 GN=Rsph17029_2127 PE=4 SV=1	3.43	0.02777	1.12267
P16670	Cytochrome b562 OS=Cereibacter sphaeroides (strain ATCC 17023 / DSM 158 / JCM 6121 / CCUG 31486 / LMG 2827 / NBRC 12203 / NCIMB 8253 / ATH 2.4.1.) OX=272943 GN=RHOS4_01490 PE=1 SV=2	1.166	0.0002221	1.29063
P00148	Cytochrome c' OS=Cereibacter sphaeroides (strain ATCC 17023 / DSM 158 / JCM 6121 / CCUG 31486 / LMG 2827 / NBRC 12203 / NCIMB 8253 / ATH 2.4.1.) OX=272943 GN=cycP PE=1 SV=2	3.926	0.0004632	1.28366
A0A239F9W1	Cytochrome c oxidase cbb3-type subunit 2 OS=[Luteovulum] sphaeroides subsp. megalophilum OX=418630 GN=SAMN05421763_102113 PE=4 SV=1	1.659	5.47e-05	1.29787
P33517	Cytochrome c oxidase subunit 1 OS=Cereibacter sphaeroides OX=1063 GN=ctaD PE=1 SV=2	-1.534	0.000401	1.28363
P0C0X8	Cytochrome c2 OS=Cereibacter sphaeroides OX=1063 GN=cycA PE=1 SV=1	2.53	0.0004208	1.28481
A0A3G6WQK6	cytochrome-c oxidase OS=Cereibacter sphaeroides OX=1063 GN=ccoN PE=3 SV=1	1.434	0.0005412	1.28094
A0A7Z6QWM1	Delta-aminolevulinic acid dehydratase OS=Cereibacter sphaeroides f. sp. denitrificans OX=39723 GN=DWF04_13870 PE=3 SV=1	1.003	0.0002058	1.29224
Q3IW28	Deoxyguanosinetriphosphate triphosphohydrolase-like protein OS=Cereibacter sphaeroides (strain ATCC 17023 / DSM 158 / JCM 6121 / CCUG 31486 / LMG 2827 / NBRC 12203 / NCIMB 8253 / ATH 2.4.1.) OX=272943 GN=RSP_3644 PE=3 SV=1	1.547	0.0006041	1.27962
Q3J5C3	Dihydropteroate synthase OS=Cereibacter sphaeroides (strain ATCC 17023 / DSM 158 / JCM 6121 / CCUG 31486 / LMG 2827 / NBRC 12203 / NCIMB 8253 / ATH 2.4.1.) OX=272943 GN=RSP_1862 PE=3 SV=1	-1.653	0.001638	1.26138
Q3J1H6	Dihydrothymine dehydrogenase OS=Cereibacter sphaeroides (strain ATCC 17023 / DSM 158 / JCM 6121 / CCUG 31486 / LMG 2827 / NBRC 12203 / NCIMB 8253 / ATH 2.4.1.) OX=272943 GN=RSP_0187 PE=3 SV=1	-1.34	4.11e-05	1.29931
A0A239K7M8	Divinyl protochlorophyllide a 8-vinyl-reductase OS=[Luteovulum] sphaeroides subsp. megalophilum OX=418630 GN=SAMN05421763_105166 PE=4 SV=1	1.404	8.58e-05	1.29636
Q3J0N2	D-mannonate oxidoreductase OS=Cereibacter sphaeroides (strain ATCC 17023 / DSM 158 / JCM 6121 / CCUG 31486 / LMG 2827 / NBRC 12203 / NCIMB 8253 / ATH 2.4.1.) OX=272943 GN=uxuB PE=4 SV=2	-1.168	8.52e-05	1.29645
A0A2W5TIG4	DNA-binding protein OS=Cereibacter sphaeroides OX=1063 GN=DI533_19400 PE=3 SV=1	8.11478	0	1.28099
Q3IUY5	DnaK suppressor protein OS=Cereibacter sphaeroides (strain ATCC 17023 / DSM 158 / JCM 6121 / CCUG 31486 / LMG 2827 / NBRC 12203 / NCIMB 8253 / ATH 2.4.1.) OX=272943 GN=RSP_4199 PE=4 SV=1	1.207	0.02017	1.1525
A0A7Z6R0Z3	DsbA family protein OS=Cereibacter sphaeroides f. sp. denitrificans OX=39723 GN=DWF04_00995 PE=3 SV=1	2.654	0.006651	1.2195
A0A239JU12	DUF1150 family protein OS=[Luteovulum] sphaeroides subsp. megalophilum OX=418630 GN=SAMN05421763_104370 PE=4 SV=1	1.243	0.001305	1.26699
Q3J5M7	DUF1523 family protein OS=Cereibacter sphaeroides (strain ATCC 17023 / DSM 158 / JCM 6121 / CCUG 31486 / LMG 2827 / NBRC 12203 / NCIMB 8253 / ATH 2.4.1.) OX=272943 GN=RSP_1760 PE=4 SV=1	1.376	0.001986	1.25819
Q3J624	DUF1850 domain-containing protein OS=Cereibacter sphaeroides (strain ATCC 17023 / DSM 158 / JCM 6121 / CCUG 31486 / LMG 2827 / NBRC 12203 / NCIMB 8253 / ATH 2.4.1.) OX=272943 GN=RSP_1615 PE=4 SV=1	1.258	0.002243	1.25459
Q3J3Y1	DUF192 domain-containing protein OS=Cereibacter sphaeroides (strain ATCC 17023 / DSM 158 / JCM 6121 / CCUG 31486 / LMG 2827 / NBRC 12203 / NCIMB 8253 / ATH 2.4.1.) OX=272943 GN=RSP_2347 PE=4 SV=1	1.701	0.005012	1.22854
A0A239KDH5	DUF2155 domain-containing protein OS=[Luteovulum] sphaeroides subsp. megalophilum OX=418630 GN=SAMN05421763_105256 PE=4 SV=1	1.272	0.003765	1.24024
A0A239GF49	DUF2383 domain-containing protein OS=[Luteovulum] sphaeroides subsp. megalophilum OX=418630 GN=SAMN05421763_102698 PE=4 SV=1	1.163	0.003949	1.23919
A0A239LFT7	DUF2383 domain-containing protein OS=[Luteovulum] sphaeroides subsp. megalophilum OX=418630 GN=SAMN05421763_10937 PE=4 SV=1	2.19	0.004348	1.23591
Q3J540	DUF2849 domain-containing protein OS=Cereibacter sphaeroides (strain ATCC 17023 / DSM 158 / JCM 6121 / CCUG 31486 / LMG 2827 / NBRC 12203 / NCIMB 8253 / ATH 2.4.1.) OX=272943 GN=RSP_1943 PE=4 SV=1	-1.164	0.01458	1.17696
A0A239G7Q1	DUF3108 domain-containing protein OS=[Luteovulum] sphaeroides subsp. megalophilum OX=418630 GN=SAMN05421763_102585 PE=4 SV=1	3.391	0.0007598	1.27727
Q3J3X2	DUF3168 domain-containing protein OS=Cereibacter sphaeroides (strain ATCC 17023 / DSM 158 / JCM 6121 / CCUG 31486 / LMG 2827 / NBRC 12203 / NCIMB 8253 / ATH 2.4.1.) OX=272943 GN=RSP_6047 PE=4 SV=1	-4.852	0.0003169	1.28776
B9KKG7	DUF3617 family protein OS=Cereibacter sphaeroides (strain KD131 / KCTC 12085) OX=557760 GN=RSKD131_1754 PE=4 SV=1	1.011	0.02241	1.1448
Q3J3U2	DUF3618 domain-containing protein OS=Cereibacter sphaeroides (strain ATCC 17023 / DSM 158 / JCM 6121 / CCUG 31486 / LMG 2827 / NBRC 12203 / NCIMB 8253 / ATH 2.4.1.) OX=272943 GN=RSP_2382 PE=4 SV=1	8.11478	0	1.29956
Q3J3U0	DUF3618 domain-containing protein OS=Cereibacter sphaeroides (strain ATCC 17023 / DSM 158 / JCM 6121 / CCUG 31486 / LMG 2827 / NBRC 12203 / NCIMB 8253 / ATH 2.4.1.) OX=272943 GN=RSP_6050 PE=4 SV=1	8.11478	0	1.24666
Q3J240	DUF4115 domain-containing protein OS=Cereibacter sphaeroides (strain ATCC 17023 / DSM 158 / JCM 6121 / CCUG 31486 / LMG 2827 / NBRC 12203 / NCIMB 8253 / ATH 2.4.1.) OX=272943 GN=RSP_2983 PE=4 SV=2	1.004	0.01411	1.17882
A0A7Z6QTY4	DUF4142 domain-containing protein OS=Cereibacter sphaeroides f. sp. denitrificans OX=39723 GN=DWF04_22285 PE=4 SV=1	1.731	0.001303	1.26933
A3PP55	Efflux transporter, RND family, MFP subunit OS=Cereibacter sphaeroides (strain ATCC 17029 / ATH 2.4.9) OX=349101 GN=Rsph17029_3021 PE=3 SV=1	1.934	0.002479	1.25174
Q3J482	Elongation factor G OS=Cereibacter sphaeroides (strain ATCC 17023 / DSM 158 / JCM 6121 / CCUG 31486 / LMG 2827 / NBRC 12203 / NCIMB 8253 / ATH 2.4.1.) OX=272943 GN=fusA PE=3 SV=2	1.426	0.0004119	1.28475
A3PI67	Elongation factor G OS=Cereibacter sphaeroides (strain ATCC 17029 / ATH 2.4.9) OX=349101 GN=Rsph17029_0922 PE=3 SV=1	1.903	1.86e-05	1.30203
A4WU49	Elongation factor P OS=Cereibacter sphaeroides (strain ATCC 17025 / ATH 2.4.3) OX=349102 GN=Rsph17025_2022 PE=4 SV=1	1.012	0.02416	1.13808
A3PPW3	Endoribonuclease YbeY OS=Cereibacter sphaeroides (strain ATCC 17029 / ATH 2.4.9) OX=349101 GN=ybeY PE=3 SV=1	1.611	0.0003324	1.28691
Q3IYE9	Enoyl-[acyl-carrier-protein] reductase [NADH] OS=Cereibacter sphaeroides (strain ATCC 17023 / DSM 158 / JCM 6121 / CCUG 31486 / LMG 2827 / NBRC 12203 / NCIMB 8253 / ATH 2.4.1.) OX=272943 GN=RSP_1256 PE=3 SV=1	1.774	4.61e-06	1.30424
A3PFV4	Extracellular solute-binding protein, family 5 OS=Cereibacter sphaeroides (strain ATCC 17029 / ATH 2.4.9) OX=349101 GN=Rsph17029_0100 PE=3 SV=1	-1.31	0.001446	1.26639
A0A239HXT9	Extracytoplasmic solute receptor protein OS=[Luteovulum] sphaeroides subsp. megalophilum OX=418630 GN=SAMN05421763_103246 PE=3 SV=1	-1.112	3.56e-05	1.3008
Q3IXK1	FAD-dependent urate hydroxylase HpyO FAD/NAD(P)-binding domain-containing protein OS=Cereibacter sphaeroides (strain ATCC 17023 / DSM 158 / JCM 6121 / CCUG 31486 / LMG 2827 / NBRC 12203 / NCIMB 8253 / ATH 2.4.1.) OX=272943 GN=RSP_3118 PE=4 SV=1	-1.166	0.0002541	1.28849
B9KM42	Fatty acid desaturase OS=Cereibacter sphaeroides (strain KD131 / KCTC 12085) OX=557760 GN=RSKD131_0180 PE=4 SV=1	-1.578	0.003372	1.24394
B9KLY7	FeoA family protein OS=Cereibacter sphaeroides (strain KD131 / KCTC 12085) OX=557760 GN=RSKD131_0125 PE=3 SV=1	8.11478	0	1.30475
U5NRF4	Ferredoxin OS=Cereibacter sphaeroides (strain ATCC 17023 / DSM 158 / JCM 6121 / CCUG 31486 / LMG 2827 / NBRC 12203 / NCIMB 8253 / ATH 2.4.1.) OX=272943 GN=RSP_7597 PE=4 SV=1	1.281	6.87e-05	1.29785
A0A3G6WVJ9	Ferric uptake regulation protein OS=Cereibacter sphaeroides OX=1063 GN=fur PE=3 SV=1	-16.61	0	1.29354
Q3J5G9	Ferrous iron transport protein B OS=Cereibacter sphaeroides (strain ATCC 17023 / DSM 158 / JCM 6121 / CCUG 31486 / LMG 2827 / NBRC 12203 / NCIMB 8253 / ATH 2.4.1.) OX=272943 GN=feoB PE=3 SV=1	3.469	2.78e-05	1.30049
Q9F156	Flagellar hook protein FlgE OS=Cereibacter sphaeroides OX=1063 GN=flgE PE=3 SV=1	1.627	0.0264	1.1263
Q9R7B5	Flagellar protein FliL OS=Cereibacter sphaeroides OX=1063 GN=fliL PE=1 SV=1	1.778	0.001276	1.26768
Q3J0P4	Flavin prenyltransferase UbiX OS=Cereibacter sphaeroides (strain ATCC 17023 / DSM 158 / JCM 6121 / CCUG 31486 / LMG 2827 / NBRC 12203 / NCIMB 8253 / ATH 2.4.1.) OX=272943 GN=ubiX PE=3 SV=1	2.505	0.002493	1.25306
Q3IYB9	Fructose-1,6-bisphosphatase class 1 1 OS=Cereibacter sphaeroides (strain ATCC 17023 / DSM 158 / JCM 6121 / CCUG 31486 / LMG 2827 / NBRC 12203 / NCIMB 8253 / ATH 2.4.1.) OX=272943 GN=fbp1 PE=3 SV=1	8.11478	0	1.09917
P29271	Fructose-bisphosphate aldolase 2 OS=Cereibacter sphaeroides OX=1063 GN=cfxB PE=3 SV=1	1.122	9.81e-05	1.29534
A0A239IDE8	Fumarylpyruvate hydrolase OS=[Luteovulum] sphaeroides subsp. megalophilum OX=418630 GN=SAMN05421763_103502 PE=4 SV=1	-1.458	1.33e-05	1.30206
Q3IV12	Generic methyltransferase OS=Cereibacter sphaeroides (strain ATCC 17023 / DSM 158 / JCM 6121 / CCUG 31486 / LMG 2827 / NBRC 12203 / NCIMB 8253 / ATH 2.4.1.) OX=272943 GN=RSP_4158 PE=4 SV=2	1.956	0.0003043	1.28749
B9KRH8	Glucose-1-phosphate cytidylyltransferase OS=Cereibacter sphaeroides (strain KD131 / KCTC 12085) OX=557760 GN=RSKD131_2932 PE=4 SV=1	-1.588	3.73e-06	1.30475
A3PRY6	Glucose-methanol-choline oxidoreductase OS=Cereibacter sphaeroides (strain ATCC 17029 / ATH 2.4.9) OX=349101 GN=Rsph17029_4024 PE=3 SV=1	-1.391	0.0001922	1.29074
Q3IX54	Glutathione hydrolase proenzyme OS=Cereibacter sphaeroides (strain ATCC 17023 / DSM 158 / JCM 6121 / CCUG 31486 / LMG 2827 / NBRC 12203 / NCIMB 8253 / ATH 2.4.1.) OX=272943 GN=ggt PE=3 SV=1	1.898	0.0007846	1.27683
A0A3G6WCA2	Glutathione peroxidase OS=Cereibacter sphaeroides OX=1063 GN=EBL86_05475 PE=3 SV=1	1.266	0.005225	1.22966
Q3IXK8	Glutathione S-transferase OS=Cereibacter sphaeroides (strain ATCC 17023 / DSM 158 / JCM 6121 / CCUG 31486 / LMG 2827 / NBRC 12203 / NCIMB 8253 / ATH 2.4.1.) OX=272943 GN=RSP_3111 PE=3 SV=1	-1.158	0.002177	1.25375
P29272	Glyceraldehyde-3-phosphate dehydrogenase OS=Cereibacter sphaeroides OX=1063 GN=gapB PE=3 SV=1	1.459	0.001405	1.26566
A0A239GFR3	Glycine zipper 2TM domain-containing protein OS=[Luteovulum] sphaeroides subsp. megalophilum OX=418630 GN=SAMN05421763_102691 PE=4 SV=1	8.11478	0	1.29882
Q3J0J9	Glycosyl hydrolase family 16,hemolysin-type calcium-binding repeat protein OS=Cereibacter sphaeroides (strain ATCC 17023 / DSM 158 / JCM 6121 / CCUG 31486 / LMG 2827 / NBRC 12203 / NCIMB 8253 / ATH 2.4.1.) OX=272943 GN=RSP_0513 PE=4 SV=1	-1.297	0.006989	1.2181
Q3IZS4	Glyoxalase-like domain-containing protein OS=Cereibacter sphaeroides (strain ATCC 17023 / DSM 158 / JCM 6121 / CCUG 31486 / LMG 2827 / NBRC 12203 / NCIMB 8253 / ATH 2.4.1.) OX=272943 GN=RSP_0783 PE=4 SV=1	1.444	0.03476	1.1045
Q3IV93	HEAT repeat domain-containing protein OS=Cereibacter sphaeroides (strain ATCC 17023 / DSM 158 / JCM 6121 / CCUG 31486 / LMG 2827 / NBRC 12203 / NCIMB 8253 / ATH 2.4.1.) OX=272943 GN=RSP_4065 PE=4 SV=1	1.312	0.003709	1.24153
A0A7Z6W819	Heat-shock protein OS=Cereibacter sphaeroides f. sp. denitrificans OX=39723 GN=DWF04_21930 PE=3 SV=1	1.064	0.01095	1.1933
Q3J6G6	Heavy metal-(Cd/Co/Hg/Pb/Zn)-translocating P-type ATPase OS=Cereibacter sphaeroides (strain ATCC 17023 / DSM 158 / JCM 6121 / CCUG 31486 / LMG 2827 / NBRC 12203 / NCIMB 8253 / ATH 2.4.1.) OX=272943 GN=RSP_1476 PE=3 SV=2	3.251	0.0003811	1.28514
A0A239LM92	Hemin uptake protein HemP OS=[Luteovulum] sphaeroides subsp. megalophilum OX=418630 GN=SAMN05421763_11012 PE=4 SV=1	1.805	0.001141	1.27028
Q3HKN1	Hemolysin-type calcium-binding protein OS=Cereibacter sphaeroides (strain ATCC 17023 / DSM 158 / JCM 6121 / CCUG 31486 / LMG 2827 / NBRC 12203 / NCIMB 8253 / ATH 2.4.1.) OX=272943 GN=RSP_3855 PE=4 SV=1	-2.097	2.56e-06	1.30458
Q3HKG8	Hemolysin-type calcium-binding protein OS=Cereibacter sphaeroides (strain ATCC 17023 / DSM 158 / JCM 6121 / CCUG 31486 / LMG 2827 / NBRC 12203 / NCIMB 8253 / ATH 2.4.1.) OX=272943 GN=RSP_3922 PE=4 SV=1	-1.605	0.004266	1.23791
Q3IUV0	Hemolysin-type calcium-binding protein OS=Cereibacter sphaeroides (strain ATCC 17023 / DSM 158 / JCM 6121 / CCUG 31486 / LMG 2827 / NBRC 12203 / NCIMB 8253 / ATH 2.4.1.) OX=272943 GN=RSP_4242 PE=4 SV=1	1.775	0.01311	1.18275
Q3IWB3	High-affinity zinc uptake system protein ZnuA OS=Cereibacter sphaeroides (strain ATCC 17023 / DSM 158 / JCM 6121 / CCUG 31486 / LMG 2827 / NBRC 12203 / NCIMB 8253 / ATH 2.4.1.) OX=272943 GN=znuA PE=3 SV=1	-1.909	2.93e-05	1.29984
A0A239LU38	Histidinol-phosphatase, inositol monophosphatase family OS=[Luteovulum] sphaeroides subsp. megalophilum OX=418630 GN=SAMN05421763_110113 PE=4 SV=1	-16.61	0	1.30284
A4WW11	H-NS histone family protein OS=Cereibacter sphaeroides (strain ATCC 17025 / ATH 2.4.3) OX=349102 GN=Rsph17025_2688 PE=4 SV=1	-1.382	0.02354	1.14173
A0A3G6WJF3	HPr family phosphocarrier protein OS=Cereibacter sphaeroides OX=1063 GN=EBL86_01435 PE=4 SV=1	1.306	0.004913	1.23138
B9KX57	Ig-like domain-containing protein OS=Cereibacter sphaeroides (strain KD131 / KCTC 12085) OX=557760 GN=RSKD131_4509 PE=4 SV=1	8.11478	0	1.27415
A0A239LK15	Initiator Replication protein OS=[Luteovulum] sphaeroides subsp. megalophilum OX=418630 GN=SAMN05421763_109113 PE=4 SV=1	8.11478	0	1.28985
Q3J6D4	Inner membrane protein OS=Cereibacter sphaeroides (strain ATCC 17023 / DSM 158 / JCM 6121 / CCUG 31486 / LMG 2827 / NBRC 12203 / NCIMB 8253 / ATH 2.4.1.) OX=272943 GN=RSP_6207 PE=4 SV=1	1.362	0.0009305	1.27404
A0A7Z6QV32	Intrinsic membrane protein PufX OS=Cereibacter sphaeroides f. sp. denitrificans OX=39723 GN=DWF04_18710 PE=1 SV=1	1.578	0.0008305	1.27437
A0A239I9A6	Iron complex transport system ATP-binding protein OS=[Luteovulum] sphaeroides subsp. megalophilum OX=418630 GN=SAMN05421763_103446 PE=4 SV=1	-2.134	0.01232	1.18793
A0A239LV24	Iron complex transport system substrate-binding protein OS=[Luteovulum] sphaeroides subsp. megalophilum OX=418630 GN=SAMN05421763_110124 PE=4 SV=1	-1.245	0.0001723	1.29346
Q3J093	IS110 family transposase OS=Cereibacter sphaeroides (strain ATCC 17023 / DSM 158 / JCM 6121 / CCUG 31486 / LMG 2827 / NBRC 12203 / NCIMB 8253 / ATH 2.4.1.) OX=272943 GN=RSP_0617 PE=4 SV=2	1.012	0.003063	1.24645
Q3IV11	Isopropylmalate/homocitrate synthase OS=Cereibacter sphaeroides (strain ATCC 17023 / DSM 158 / JCM 6121 / CCUG 31486 / LMG 2827 / NBRC 12203 / NCIMB 8253 / ATH 2.4.1.) OX=272943 GN=RSP_4159 PE=4 SV=1	6.135	3.48e-05	1.2998
A4WTI8	IstB domain protein ATP-binding protein OS=Cereibacter sphaeroides (strain ATCC 17025 / ATH 2.4.3) OX=349102 GN=Rsph17025_1810 PE=4 SV=1	1.17	0.001905	1.25898
Q3J3W1	L-fuculose phosphate aldolase (Class II) OS=Cereibacter sphaeroides (strain ATCC 17023 / DSM 158 / JCM 6121 / CCUG 31486 / LMG 2827 / NBRC 12203 / NCIMB 8253 / ATH 2.4.1.) OX=272943 GN=fucA PE=4 SV=1	1.021	0.001795	1.2628
A0A3G6WPI7	L-fuculose-phosphate aldolase OS=Cereibacter sphaeroides OX=1063 GN=EBL86_11405 PE=4 SV=1	1.316	0.002754	1.24957
B9KK24	Light-independent protochlorophyllide reductase subunit N OS=Cereibacter sphaeroides (strain KD131 / KCTC 12085) OX=557760 GN=bchN PE=3 SV=1	1.015	0.007785	1.21339
A0A239G7H8	Lipopolysaccharide export system protein LptC OS=[Luteovulum] sphaeroides subsp. megalophilum OX=418630 GN=SAMN05421763_102592 PE=4 SV=1	8.11478	0	1.29981
A0A239K0S1	Lipoprotein OS=[Luteovulum] sphaeroides subsp. megalophilum OX=418630 GN=SAMN05421763_10544 PE=4 SV=1	1.036	0.01134	1.19069
Q3IZY1	Lipoprotein OS=Cereibacter sphaeroides (strain ATCC 17023 / DSM 158 / JCM 6121 / CCUG 31486 / LMG 2827 / NBRC 12203 / NCIMB 8253 / ATH 2.4.1.) OX=272943 GN=RSP_0727 PE=4 SV=1	1.623	0.0002905	1.28882
Q3J3F2	Lipoprotein OS=Cereibacter sphaeroides (strain ATCC 17023 / DSM 158 / JCM 6121 / CCUG 31486 / LMG 2827 / NBRC 12203 / NCIMB 8253 / ATH 2.4.1.) OX=272943 GN=RSP_2520 PE=4 SV=1	2.151	0.0007284	1.27822
Q3IVR4	Lipoprotein OS=Cereibacter sphaeroides (strain ATCC 17023 / DSM 158 / JCM 6121 / CCUG 31486 / LMG 2827 / NBRC 12203 / NCIMB 8253 / ATH 2.4.1.) OX=272943 GN=RSP_3768 PE=4 SV=2	1.655	0.0009766	1.27363
Q3IVA2	Lipoprotein OS=Cereibacter sphaeroides (strain ATCC 17023 / DSM 158 / JCM 6121 / CCUG 31486 / LMG 2827 / NBRC 12203 / NCIMB 8253 / ATH 2.4.1.) OX=272943 GN=RSP_7254 PE=4 SV=1	1.489	0.006352	1.22068
B9KNC4	Lipoprotein OS=Cereibacter sphaeroides (strain KD131 / KCTC 12085) OX=557760 GN=RSKD131_2370 PE=4 SV=1	1.07	0.002503	1.25314
A4WRK6	LPS-assembly protein LptD OS=Cereibacter sphaeroides (strain ATCC 17025 / ATH 2.4.3) OX=349102 GN=lptD PE=3 SV=1	-1.516	0.003874	1.23855
Q3J032	Malonate transporter, mdcF, AEC family OS=Cereibacter sphaeroides (strain ATCC 17023 / DSM 158 / JCM 6121 / CCUG 31486 / LMG 2827 / NBRC 12203 / NCIMB 8253 / ATH 2.4.1.) OX=272943 GN=RSP_0677 PE=4 SV=1	-16.61	0	1.30419
Q3J2F3	Maltose ABC transporter ATP-binding proteintrehalose ABC transporter ATP-binding proteinsucrose ABC transporter ATP-binding protein OS=Cereibacter sphaeroides (strain ATCC 17023 / DSM 158 / JCM 6121 / CCUG 31486 / LMG 2827 / NBRC 12203 / NCIMB 8253 / ATH 2.4.1.) OX=272943 GN=aglK PE=3 SV=1	1.088	0.0002701	1.28913
Q3IZT4	Mannonate dehydratase OS=Cereibacter sphaeroides (strain ATCC 17023 / DSM 158 / JCM 6121 / CCUG 31486 / LMG 2827 / NBRC 12203 / NCIMB 8253 / ATH 2.4.1.) OX=272943 GN=uxuA PE=3 SV=1	-1.161	0.001116	1.27021
A0A239JZ23	MarR family transcriptional regulator OS=[Luteovulum] sphaeroides subsp. megalophilum OX=418630 GN=SAMN05421763_10516 PE=4 SV=1	2.027	0.00351	1.24307
Q3J1F9	Metallo-beta-lactamase family protein OS=Cereibacter sphaeroides (strain ATCC 17023 / DSM 158 / JCM 6121 / CCUG 31486 / LMG 2827 / NBRC 12203 / NCIMB 8253 / ATH 2.4.1.) OX=272943 GN=RSP_0204 PE=4 SV=1	-1.031	0.01932	1.15284
Q3IV08	Methyltransferase domain-containing protein OS=Cereibacter sphaeroides (strain ATCC 17023 / DSM 158 / JCM 6121 / CCUG 31486 / LMG 2827 / NBRC 12203 / NCIMB 8253 / ATH 2.4.1.) OX=272943 GN=RSP_4162 PE=1 SV=1	2.889	3.8e-06	1.30449
A0A7Z6QUY2	MetQ/NlpA family ABC transporter substrate-binding protein OS=Cereibacter sphaeroides f. sp. denitrificans OX=39723 GN=DWF04_17985 PE=3 SV=1	1.057	0.01462	1.1776
A0A7Z6QW81	MFS transporter OS=Cereibacter sphaeroides f. sp. denitrificans OX=39723 GN=DWF04_13375 PE=4 SV=1	4.59	0.0001543	1.29306
A0A7Z6QVE9	MFS transporter OS=Cereibacter sphaeroides f. sp. denitrificans OX=39723 GN=DWF04_19030 PE=3 SV=1	1.335	0.0002519	1.28917
Q9KX15	MobC protein OS=Cereibacter sphaeroides OX=1063 GN=mobC PE=4 SV=1	-1.412	7.6e-06	1.30345
B9KSP5	Molybdopterin dehydrogenase, FAD-binding OS=Cereibacter sphaeroides (strain KD131 / KCTC 12085) OX=557760 GN=RSKD131_1192 PE=4 SV=1	-1.323	3.87e-06	1.30466
A0A239DA76	Monosaccharide ABC transporter substrate-binding protein, CUT2 family OS=[Luteovulum] sphaeroides subsp. megalophilum OX=418630 GN=SAMN05421763_101769 PE=4 SV=1	1.452	0.001946	1.25898
Q3IX51	MoxR-like ATPase OS=Cereibacter sphaeroides (strain ATCC 17023 / DSM 158 / JCM 6121 / CCUG 31486 / LMG 2827 / NBRC 12203 / NCIMB 8253 / ATH 2.4.1.) OX=272943 GN=RSP_3275 PE=4 SV=1	-1.106	0.0006549	1.27815
Q3J0Q1	Multidrug/cation efflux pump, membrane fusion protein (MFP) family OS=Cereibacter sphaeroides (strain ATCC 17023 / DSM 158 / JCM 6121 / CCUG 31486 / LMG 2827 / NBRC 12203 / NCIMB 8253 / ATH 2.4.1.) OX=272943 GN=RSP_0461 PE=3 SV=1	1.07	0.007165	1.21574
Q3IW18	NAD-dependent aldehyde dehydrogenase OS=Cereibacter sphaeroides (strain ATCC 17023 / DSM 158 / JCM 6121 / CCUG 31486 / LMG 2827 / NBRC 12203 / NCIMB 8253 / ATH 2.4.1.) OX=272943 GN=RSP_3656 PE=4 SV=1	-16.61	0	1.2939
B9KUS9	NADH/Ubiquinone/plastoquinone (Complex I) OS=Cereibacter sphaeroides (strain KD131 / KCTC 12085) OX=557760 GN=RSKD131_3947 PE=4 SV=1	8.11478	0	1.19654
Q3J1Q0	NADH-quinone oxidoreductase subunit K OS=Cereibacter sphaeroides (strain ATCC 17023 / DSM 158 / JCM 6121 / CCUG 31486 / LMG 2827 / NBRC 12203 / NCIMB 8253 / ATH 2.4.1.) OX=272943 GN=nuoK PE=3 SV=1	8.11478	0	1.27322
Q3J1H4	NADPH-dependent glutamate synthase beta chain-related oxidoreductase OS=Cereibacter sphaeroides (strain ATCC 17023 / DSM 158 / JCM 6121 / CCUG 31486 / LMG 2827 / NBRC 12203 / NCIMB 8253 / ATH 2.4.1.) OX=272943 GN=RSP_0189 PE=4 SV=1	-1.172	1.99e-05	1.30136
Q3HKM3	Negative transcriptional regulator OS=Cereibacter sphaeroides (strain ATCC 17023 / DSM 158 / JCM 6121 / CCUG 31486 / LMG 2827 / NBRC 12203 / NCIMB 8253 / ATH 2.4.1.) OX=272943 GN=RSP_3864 PE=4 SV=1	1.384	0.0005522	1.28235
Q3J1D3	Neutral zinc metallopeptidase OS=Cereibacter sphaeroides (strain ATCC 17023 / DSM 158 / JCM 6121 / CCUG 31486 / LMG 2827 / NBRC 12203 / NCIMB 8253 / ATH 2.4.1.) OX=272943 GN=RSP_0230 PE=3 SV=1	-2.154	0.02364	1.14034
A0A7Z6R194	Nif-specific regulatory protein OS=Cereibacter sphaeroides f. sp. denitrificans OX=39723 GN=nifA PE=4 SV=1	2.559	0.0008593	1.27491
A0A239HW15	Nitrilase OS=[Luteovulum] sphaeroides subsp. megalophilum OX=418630 GN=SAMN05421763_103219 PE=3 SV=1	-16.61	0	1.27341
A0A239F7J3	Nitrogen fixation protein FixH OS=[Luteovulum] sphaeroides subsp. megalophilum OX=418630 GN=SAMN05421763_102109 PE=4 SV=1	1.219	0.001941	1.25855
Q3IW73	N-methylhydantoinase A/acetone carboxylase, beta subunit OS=Cereibacter sphaeroides (strain ATCC 17023 / DSM 158 / JCM 6121 / CCUG 31486 / LMG 2827 / NBRC 12203 / NCIMB 8253 / ATH 2.4.1.) OX=272943 GN=RSP_3607 PE=4 SV=1	-1.454	0.002087	1.25937
A0A239F5S9	N-methylhydantoinase B OS=[Luteovulum] sphaeroides subsp. megalophilum OX=418630 GN=SAMN05421763_10254 PE=4 SV=1	-1.321	0.0008691	1.27394
Q3IV09	O-acetylhomoserine sulfhydrylase OS=Cereibacter sphaeroides (strain ATCC 17023 / DSM 158 / JCM 6121 / CCUG 31486 / LMG 2827 / NBRC 12203 / NCIMB 8253 / ATH 2.4.1.) OX=272943 GN=RSP_4161 PE=3 SV=1	2.947	0.0002824	1.28831
Q3IYN0	OmpA family protein OS=Cereibacter sphaeroides (strain ATCC 17023 / DSM 158 / JCM 6121 / CCUG 31486 / LMG 2827 / NBRC 12203 / NCIMB 8253 / ATH 2.4.1.) OX=272943 GN=RSP_1170 PE=4 SV=2	1.165	0.01054	1.19591
A3PIW3	OmpW family protein OS=Cereibacter sphaeroides (strain ATCC 17029 / ATH 2.4.9) OX=349101 GN=Rsph17029_1169 PE=3 SV=1	2.71	1.03e-06	1.30552
Q9RFE1	Orf128 OS=Cereibacter sphaeroides OX=1063 PE=4 SV=1	1.07	0.00545	1.22687
Q3J550	Outer membrane protein, OmpA/MotB family OS=Cereibacter sphaeroides (strain ATCC 17023 / DSM 158 / JCM 6121 / CCUG 31486 / LMG 2827 / NBRC 12203 / NCIMB 8253 / ATH 2.4.1.) OX=272943 GN=RSP_1933 PE=4 SV=1	1.983	0.000864	1.27469
U5NMG6	Outer membrane receptor for ferrienterochelin and colicins OS=Cereibacter sphaeroides (strain ATCC 17023 / DSM 158 / JCM 6121 / CCUG 31486 / LMG 2827 / NBRC 12203 / NCIMB 8253 / ATH 2.4.1.) OX=272943 GN=RSP_3223 PE=3 SV=1	-2.009	0.0002791	1.2895
A0A7Z6WA57	Parvulin-like PPIase OS=Cereibacter sphaeroides f. sp. denitrificans OX=39723 GN=DWF04_08150 PE=3 SV=1	8.11478	0	1.25978
Q3J6I4	Peptidase inhibitor I78 family OS=Cereibacter sphaeroides (strain ATCC 17023 / DSM 158 / JCM 6121 / CCUG 31486 / LMG 2827 / NBRC 12203 / NCIMB 8253 / ATH 2.4.1.) OX=272943 GN=RSP_6001 PE=4 SV=1	1.22	0.01197	1.18656
B9KQ16	Peptidase M48, Ste24p OS=Cereibacter sphaeroides (strain KD131 / KCTC 12085) OX=557760 GN=RSKD131_0663 PE=3 SV=1	2.688	0.001668	1.26303
Q3J106	Peptidoglycan-binding protein OS=Cereibacter sphaeroides (strain ATCC 17023 / DSM 158 / JCM 6121 / CCUG 31486 / LMG 2827 / NBRC 12203 / NCIMB 8253 / ATH 2.4.1.) OX=272943 GN=RSP_0354 PE=4 SV=1	1.543	0.00728	1.21587
Q53176	Periplasmic nitrate reductase OS=Cereibacter sphaeroides (strain ATCC 17023 / DSM 158 / JCM 6121 / CCUG 31486 / LMG 2827 / NBRC 12203 / NCIMB 8253 / ATH 2.4.1.) OX=272943 GN=napA PE=1 SV=2	-1.879	0.000213	1.29173
Q3IX80	Periplasmic serine endoprotease DegP-like OS=Cereibacter sphaeroides (strain ATCC 17023 / DSM 158 / JCM 6121 / CCUG 31486 / LMG 2827 / NBRC 12203 / NCIMB 8253 / ATH 2.4.1.) OX=272943 GN=RSP_3242 PE=3 SV=1	1.829	0.01468	1.17677
Q3J3X3	Phage head-tail adaptor, putative, SPP1 family OS=Cereibacter sphaeroides (strain ATCC 17023 / DSM 158 / JCM 6121 / CCUG 31486 / LMG 2827 / NBRC 12203 / NCIMB 8253 / ATH 2.4.1.) OX=272943 GN=RSP_6046 PE=4 SV=1	-4.145	4.35e-05	1.29878
A0A3G6WSD4	Phasin domain-containing protein OS=Cereibacter sphaeroides OX=1063 GN=EBL86_15605 PE=4 SV=1	2.578	0.0004181	1.28555
Q3J0P1	Phasin protein OS=Cereibacter sphaeroides (strain ATCC 17023 / DSM 158 / JCM 6121 / CCUG 31486 / LMG 2827 / NBRC 12203 / NCIMB 8253 / ATH 2.4.1.) OX=272943 GN=RSP_6116 PE=4 SV=1	8.11478	0	1.30004
Q3IYF0	Phosphate acetyltransferase OS=Cereibacter sphaeroides (strain ATCC 17023 / DSM 158 / JCM 6121 / CCUG 31486 / LMG 2827 / NBRC 12203 / NCIMB 8253 / ATH 2.4.1.) OX=272943 GN=RSP_1255 PE=4 SV=1	1.455	0.0005095	1.28186
Q3J5K0	phosphoenolpyruvate--protein phosphotransferase OS=Cereibacter sphaeroides (strain ATCC 17023 / DSM 158 / JCM 6121 / CCUG 31486 / LMG 2827 / NBRC 12203 / NCIMB 8253 / ATH 2.4.1.) OX=272943 GN=fruB PE=3 SV=1	-1.029	0.0003403	1.28726
Q3J1P7	Phospholipase D OS=Cereibacter sphaeroides (strain ATCC 17023 / DSM 158 / JCM 6121 / CCUG 31486 / LMG 2827 / NBRC 12203 / NCIMB 8253 / ATH 2.4.1.) OX=272943 GN=RSP_0113 PE=4 SV=2	1.177	0.04504	1.07139
Q3J0B9	Phosphonoacetate hydrolase OS=Cereibacter sphaeroides (strain ATCC 17023 / DSM 158 / JCM 6121 / CCUG 31486 / LMG 2827 / NBRC 12203 / NCIMB 8253 / ATH 2.4.1.) OX=272943 GN=RSP_0590 PE=4 SV=1	1.133	0.001512	1.26479
Q3IVV5	Phosphoribosyltransferase OS=Cereibacter sphaeroides (strain ATCC 17023 / DSM 158 / JCM 6121 / CCUG 31486 / LMG 2827 / NBRC 12203 / NCIMB 8253 / ATH 2.4.1.) OX=272943 GN=RSP_3720 PE=4 SV=1	-1.076	0.0003576	1.28531
A0A239I759	Phosphoribulokinase OS=[Luteovulum] sphaeroides subsp. megalophilum OX=418630 GN=SAMN05421763_103408 PE=3 SV=1	1.469	0.001692	1.26282
B9KQK9	phosphoserine transaminase OS=Cereibacter sphaeroides (strain KD131 / KCTC 12085) OX=557760 GN=RSKD131_2749 PE=3 SV=1	1.032	8.12e-05	1.29643
Q3J6I7	Phosphotransferase family protein OS=Cereibacter sphaeroides (strain ATCC 17023 / DSM 158 / JCM 6121 / CCUG 31486 / LMG 2827 / NBRC 12203 / NCIMB 8253 / ATH 2.4.1.) OX=272943 GN=RSP_1456 PE=4 SV=1	-1.721	0.0006383	1.27754
Q3IUZ1	Phytochrome sensor diguanylate cyclase/phosphodiesterase OS=Cereibacter sphaeroides (strain ATCC 17023 / DSM 158 / JCM 6121 / CCUG 31486 / LMG 2827 / NBRC 12203 / NCIMB 8253 / ATH 2.4.1.) OX=272943 GN=bhpP PE=4 SV=1	-2.346	0.0001433	1.29433
Q3IV70	Polysaccharide export protein OS=Cereibacter sphaeroides (strain ATCC 17023 / DSM 158 / JCM 6121 / CCUG 31486 / LMG 2827 / NBRC 12203 / NCIMB 8253 / ATH 2.4.1.) OX=272943 GN=RSP_4086 PE=4 SV=1	1.236	0.003109	1.24618
Q3IX03	Porin domain-containing protein OS=Cereibacter sphaeroides (strain ATCC 17023 / DSM 158 / JCM 6121 / CCUG 31486 / LMG 2827 / NBRC 12203 / NCIMB 8253 / ATH 2.4.1.) OX=272943 GN=RSP_3328 PE=4 SV=1	1.386	0.006826	1.21853
Q3J029	Porphobilinogen deaminase OS=Cereibacter sphaeroides (strain ATCC 17023 / DSM 158 / JCM 6121 / CCUG 31486 / LMG 2827 / NBRC 12203 / NCIMB 8253 / ATH 2.4.1.) OX=272943 GN=hemC PE=3 SV=2	1.043	0.01096	1.19418
Q3J394	PQQ-dependent catabolism-associated beta-propeller protein OS=Cereibacter sphaeroides (strain ATCC 17023 / DSM 158 / JCM 6121 / CCUG 31486 / LMG 2827 / NBRC 12203 / NCIMB 8253 / ATH 2.4.1.) OX=272943 GN=RSP_2583 PE=4 SV=2	4.935	0.0007983	1.27614
A0A7Z6QYK9	PQQ-dependent dehydrogenase, methanol/ethanol family OS=Cereibacter sphaeroides f. sp. denitrificans OX=39723 GN=DWF04_10800 PE=3 SV=1	1.669	0.0001133	1.29484
B9KQ18	PRC-barrel domain protein OS=Cereibacter sphaeroides (strain KD131 / KCTC 12085) OX=557760 GN=RSKD131_0665 PE=4 SV=1	1.015	0.03815	1.09115
A0A239LP88	Predicted lactoylglutathione lyase OS=[Luteovulum] sphaeroides subsp. megalophilum OX=418630 GN=SAMN05421763_1108 PE=4 SV=1	1.102	5.09e-05	1.29966
A0A239JV70	Predicted PurR-regulated permease PerM OS=[Luteovulum] sphaeroides subsp. megalophilum OX=418630 GN=SAMN05421763_104380 PE=3 SV=1	-2.183	0.001598	1.2645
Q3IW30	PreQ(0) biosynthesis protein QueC OS=Cereibacter sphaeroides (strain ATCC 17023 / DSM 158 / JCM 6121 / CCUG 31486 / LMG 2827 / NBRC 12203 / NCIMB 8253 / ATH 2.4.1.) OX=272943 GN=exsB PE=4 SV=1	1.627	5.71e-05	1.29846
Q3IW19	Probable 5-dehydro-4-deoxyglucarate dehydratase OS=Cereibacter sphaeroides (strain ATCC 17023 / DSM 158 / JCM 6121 / CCUG 31486 / LMG 2827 / NBRC 12203 / NCIMB 8253 / ATH 2.4.1.) OX=272943 GN=RHOS4_36970 PE=3 SV=1	-1.465	3.73e-05	1.30056
A4WVF8	Probable branched-chain-amino-acid aminotransferase OS=Cereibacter sphaeroides (strain ATCC 17025 / ATH 2.4.3) OX=349102 GN=Rsph17025_2484 PE=3 SV=1	8.11478	0	1.26316
A0A7Z6QWH9	Propionyl-CoA synthetase OS=Cereibacter sphaeroides f. sp. denitrificans OX=39723 GN=DWF04_12960 PE=4 SV=1	-1.267	0.0001124	1.29427
A0A3G6WJG0	Propionyl-CoA synthetase OS=Cereibacter sphaeroides OX=1063 GN=EBL86_00875 PE=4 SV=1	-1.112	4.82e-05	1.29853
Q3J3A7	Protease I OS=Cereibacter sphaeroides (strain ATCC 17023 / DSM 158 / JCM 6121 / CCUG 31486 / LMG 2827 / NBRC 12203 / NCIMB 8253 / ATH 2.4.1.) OX=272943 GN=pfpI PE=3 SV=1	1.352	0.003748	1.24209
Q3J3V1	Protein adenylyltransferase SelO OS=Cereibacter sphaeroides (strain ATCC 17023 / DSM 158 / JCM 6121 / CCUG 31486 / LMG 2827 / NBRC 12203 / NCIMB 8253 / ATH 2.4.1.) OX=272943 GN=selO PE=3 SV=1	-1.537	5.75e-06	1.30344
P0C0Y6	Protein PufQ OS=Cereibacter sphaeroides OX=1063 GN=pufQ PE=3 SV=1	-1.223	0.0009333	1.27288
P54932	Protein RdxB OS=Cereibacter sphaeroides (strain ATCC 17023 / DSM 158 / JCM 6121 / CCUG 31486 / LMG 2827 / NBRC 12203 / NCIMB 8253 / ATH 2.4.1.) OX=272943 GN=rdxB PE=4 SV=2	1.385	0.0002174	1.2903
Q3IX05	protein-tyrosine-phosphatase OS=Cereibacter sphaeroides (strain ATCC 17023 / DSM 158 / JCM 6121 / CCUG 31486 / LMG 2827 / NBRC 12203 / NCIMB 8253 / ATH 2.4.1.) OX=272943 GN=RSP_3326 PE=3 SV=1	1.81	0.01096	1.19317
Q9Z5E2	PUCC protein OS=Cereibacter sphaeroides OX=1063 PE=3 SV=1	2.17	0.0002254	1.28967
Q3IV72	Putative acetyltransferase OS=Cereibacter sphaeroides (strain ATCC 17023 / DSM 158 / JCM 6121 / CCUG 31486 / LMG 2827 / NBRC 12203 / NCIMB 8253 / ATH 2.4.1.) OX=272943 GN=RSP_4084 PE=4 SV=1	1.398	0.0001098	1.29575
Q3J1Z0	Putative epimerase/dehydratase OS=Cereibacter sphaeroides (strain ATCC 17023 / DSM 158 / JCM 6121 / CCUG 31486 / LMG 2827 / NBRC 12203 / NCIMB 8253 / ATH 2.4.1.) OX=272943 GN=RSP_0026 PE=3 SV=1	-1.63	2.26e-06	1.30475
Q3J0W1	Putative Flp pilus-assembly TadG-like N-terminal domain-containing protein OS=Cereibacter sphaeroides (strain ATCC 17023 / DSM 158 / JCM 6121 / CCUG 31486 / LMG 2827 / NBRC 12203 / NCIMB 8253 / ATH 2.4.1.) OX=272943 GN=RSP_0399 PE=4 SV=1	2.333	0.00486	1.2316
Q3IXJ7	Putative Glutathione S-transferase OS=Cereibacter sphaeroides (strain ATCC 17023 / DSM 158 / JCM 6121 / CCUG 31486 / LMG 2827 / NBRC 12203 / NCIMB 8253 / ATH 2.4.1.) OX=272943 GN=RSP_3122 PE=4 SV=1	-2.285	0.008728	1.20331
Q3J4A6	Putative hemolysin OS=Cereibacter sphaeroides (strain ATCC 17023 / DSM 158 / JCM 6121 / CCUG 31486 / LMG 2827 / NBRC 12203 / NCIMB 8253 / ATH 2.4.1.) OX=272943 GN=RSP_2222 PE=4 SV=2	1.171	0.006372	1.22003
Q3J1J8	Putative iron(III) ABC transporter, fused inner membrane subunits OS=Cereibacter sphaeroides (strain ATCC 17023 / DSM 158 / JCM 6121 / CCUG 31486 / LMG 2827 / NBRC 12203 / NCIMB 8253 / ATH 2.4.1.) OX=272943 GN=RSP_0163 PE=3 SV=1	8.11478	0	1.30418
Q3J0B0	Putative iron-regulated protein OS=Cereibacter sphaeroides (strain ATCC 17023 / DSM 158 / JCM 6121 / CCUG 31486 / LMG 2827 / NBRC 12203 / NCIMB 8253 / ATH 2.4.1.) OX=272943 GN=RSP_0600 PE=4 SV=1	1.655	0.00364	1.24206
Q3IXE4	Putative lactoylglutathione lyase OS=Cereibacter sphaeroides (strain ATCC 17023 / DSM 158 / JCM 6121 / CCUG 31486 / LMG 2827 / NBRC 12203 / NCIMB 8253 / ATH 2.4.1.) OX=272943 GN=RSP_3175 PE=4 SV=1	1.043	0.02095	1.14691
Q3IVZ4	Putative NADH-dependent oxidase OS=Cereibacter sphaeroides (strain ATCC 17023 / DSM 158 / JCM 6121 / CCUG 31486 / LMG 2827 / NBRC 12203 / NCIMB 8253 / ATH 2.4.1.) OX=272943 GN=stcD2 PE=4 SV=2	-1.305	0.0001964	1.29245
Q3IZ42	Putative outer membrane protein, OmpA family OS=Cereibacter sphaeroides (strain ATCC 17023 / DSM 158 / JCM 6121 / CCUG 31486 / LMG 2827 / NBRC 12203 / NCIMB 8253 / ATH 2.4.1.) OX=272943 GN=RSP_1009 PE=4 SV=1	1.054	0.001069	1.27202
A0A239IH90	Putative oxidoreductase OS=[Luteovulum] sphaeroides subsp. megalophilum OX=418630 GN=SAMN05421763_103559 PE=3 SV=1	-1.579	0.0002348	1.28918
Q3IXF5	Putative oxidoreductase OS=Cereibacter sphaeroides (strain ATCC 17023 / DSM 158 / JCM 6121 / CCUG 31486 / LMG 2827 / NBRC 12203 / NCIMB 8253 / ATH 2.4.1.) OX=272943 GN=RSP_3163 PE=4 SV=1	-1.416	0.0001408	1.29487
A0A239HHP7	Putative peptidoglycan binding domain-containing protein OS=[Luteovulum] sphaeroides subsp. megalophilum OX=418630 GN=SAMN05421763_10326 PE=4 SV=1	-5.296	0.0001843	1.29247
Q3IXK2	Putative periplasmic or secreted protein OS=Cereibacter sphaeroides (strain ATCC 17023 / DSM 158 / JCM 6121 / CCUG 31486 / LMG 2827 / NBRC 12203 / NCIMB 8253 / ATH 2.4.1.) OX=272943 GN=RSP_3117 PE=4 SV=1	-1.024	0.0206	1.15089
A3PFW9	Putative periplasmic thiol-disulfide interchange protein (DsbA family) OS=Cereibacter sphaeroides (strain ATCC 17029 / ATH 2.4.9) OX=349101 GN=Rsph17029_0115 PE=3 SV=1	2.187	0.001437	1.26582
Q3IW31	Putative pfkB family carbohydrate kinase OS=Cereibacter sphaeroides (strain ATCC 17023 / DSM 158 / JCM 6121 / CCUG 31486 / LMG 2827 / NBRC 12203 / NCIMB 8253 / ATH 2.4.1.) OX=272943 GN=RSP_3641 PE=4 SV=1	1.402	0.001572	1.26365
Q3J3W7	Putative phage phi-C31 gp36-like protein / Major capsid protein, HK97 family OS=Cereibacter sphaeroides (strain ATCC 17023 / DSM 158 / JCM 6121 / CCUG 31486 / LMG 2827 / NBRC 12203 / NCIMB 8253 / ATH 2.4.1.) OX=272943 GN=RSP_2358 PE=4 SV=2	-16.61	0	1.30646
Q3IYE8	Putative polyhydroxyalkanoic synthase, PHA synthase OS=Cereibacter sphaeroides (strain ATCC 17023 / DSM 158 / JCM 6121 / CCUG 31486 / LMG 2827 / NBRC 12203 / NCIMB 8253 / ATH 2.4.1.) OX=272943 GN=phbC PE=4 SV=1	4.092	6.9e-05	1.29694
A0A239D6K1	Putative proteasome-type protease OS=[Luteovulum] sphaeroides subsp. megalophilum OX=418630 GN=SAMN05421763_101713 PE=4 SV=1	1.13	0.001039	1.27265
Q3HKG2	Putative regulator of nucleoside diphosphate kinase protein OS=Cereibacter sphaeroides (strain ATCC 17023 / DSM 158 / JCM 6121 / CCUG 31486 / LMG 2827 / NBRC 12203 / NCIMB 8253 / ATH 2.4.1.) OX=272943 GN=rnk PE=4 SV=1	1.079	0.006222	1.22159
Q3IZL5	Putative secreted periplasmic protein OS=Cereibacter sphaeroides (strain ATCC 17023 / DSM 158 / JCM 6121 / CCUG 31486 / LMG 2827 / NBRC 12203 / NCIMB 8253 / ATH 2.4.1.) OX=272943 GN=RSP_0839 PE=4 SV=1	1.032	0.01437	1.17628
A0A239FD04	Putative signal transducing protein OS=[Luteovulum] sphaeroides subsp. megalophilum OX=418630 GN=SAMN05421763_102170 PE=4 SV=1	1.664	0.01679	1.16529
U5NMK3	Putative transcriptional regulator, XRE family OS=Cereibacter sphaeroides (strain ATCC 17023 / DSM 158 / JCM 6121 / CCUG 31486 / LMG 2827 / NBRC 12203 / NCIMB 8253 / ATH 2.4.1.) OX=272943 GN=RSP_7648 PE=4 SV=1	8.11478	0	1.30184
Q3IXD1	Putative transmembrane protein OS=Cereibacter sphaeroides (strain ATCC 17023 / DSM 158 / JCM 6121 / CCUG 31486 / LMG 2827 / NBRC 12203 / NCIMB 8253 / ATH 2.4.1.) OX=272943 GN=mdoG PE=3 SV=1	1.167	0.0007758	1.27714
Q3IZR5	Pyrroloquinoline-quinone synthase OS=Cereibacter sphaeroides (strain ATCC 17023 / DSM 158 / JCM 6121 / CCUG 31486 / LMG 2827 / NBRC 12203 / NCIMB 8253 / ATH 2.4.1.) OX=272943 GN=pqqC PE=3 SV=1	-1.212	0.001305	1.26657
Q3J307	Quinoprotein glucose dehydrogenase OS=Cereibacter sphaeroides (strain ATCC 17023 / DSM 158 / JCM 6121 / CCUG 31486 / LMG 2827 / NBRC 12203 / NCIMB 8253 / ATH 2.4.1.) OX=272943 GN=RSP_2673 PE=3 SV=1	3.293	2.81e-05	1.30042
Q3IV13	Radical SAM superfamily protein OS=Cereibacter sphaeroides (strain ATCC 17023 / DSM 158 / JCM 6121 / CCUG 31486 / LMG 2827 / NBRC 12203 / NCIMB 8253 / ATH 2.4.1.) OX=272943 GN=RSP_4157 PE=4 SV=1	1.033	0.0008322	1.27542
P0C0Y7	Reaction center protein H chain OS=Cereibacter sphaeroides OX=1063 GN=puhA PE=1 SV=1	1.174	0.0003325	1.28636
P0C0Y8	Reaction center protein L chain OS=Cereibacter sphaeroides OX=1063 GN=pufL PE=1 SV=2	1.733	2.84e-05	1.30026
P0C0Y9	Reaction center protein M chain OS=Cereibacter sphaeroides OX=1063 GN=pufM PE=1 SV=2	1.826	0.0001452	1.29249
Q3IVS3	RES domain-containing protein OS=Cereibacter sphaeroides (strain ATCC 17023 / DSM 158 / JCM 6121 / CCUG 31486 / LMG 2827 / NBRC 12203 / NCIMB 8253 / ATH 2.4.1.) OX=272943 GN=RSP_3755 PE=3 SV=1	1.353	0.001707	1.2617
Q3IV75	RES domain-containing protein OS=Cereibacter sphaeroides (strain ATCC 17023 / DSM 158 / JCM 6121 / CCUG 31486 / LMG 2827 / NBRC 12203 / NCIMB 8253 / ATH 2.4.1.) OX=272943 GN=RSP_4082 PE=3 SV=1	-1.264	0.04133	1.08013
A0A3G6WSE6	Response regulator OS=Cereibacter sphaeroides OX=1063 GN=EBL86_04470 PE=4 SV=1	1.228	0.01275	1.18419
Q3J610	Response regulator receiver domain protein OS=Cereibacter sphaeroides (strain ATCC 17023 / DSM 158 / JCM 6121 / CCUG 31486 / LMG 2827 / NBRC 12203 / NCIMB 8253 / ATH 2.4.1.) OX=272943 GN=RSP_1629 PE=4 SV=1	1.016	0.008304	1.20889
A0A3G6WGQ7	Restriction endonuclease OS=Cereibacter sphaeroides OX=1063 GN=EBL86_19475 PE=4 SV=1	2.511	0.0003788	1.28523
B9KKD4	Riboflavin biosynthesis protein RibD OS=Cereibacter sphaeroides (strain KD131 / KCTC 12085) OX=557760 GN=RSKD131_1721 PE=3 SV=1	-16.61	0	1.2917
A3PMR1	Ribosomal silencing factor RsfS OS=Cereibacter sphaeroides (strain ATCC 17029 / ATH 2.4.9) OX=349101 GN=rsfS PE=3 SV=1	1.139	0.00558	1.22558
P27997	Ribulose bisphosphate carboxylase large chain OS=Cereibacter sphaeroides OX=1063 GN=cbbL PE=1 SV=1	8.11478	0	1.29956
Q3IX55	Ribulose bisphosphate carboxylase OS=Cereibacter sphaeroides (strain ATCC 17023 / DSM 158 / JCM 6121 / CCUG 31486 / LMG 2827 / NBRC 12203 / NCIMB 8253 / ATH 2.4.1.) OX=272943 GN=cbbM PE=3 SV=1	1.449	0.0001419	1.29393
A0A7Z6W870	RNA polymerase sigma factor OS=Cereibacter sphaeroides f. sp. denitrificans OX=39723 GN=DWF04_20625 PE=3 SV=1	1.285	0.0008296	1.27464
A3PK98	SAF domain OS=Cereibacter sphaeroides (strain ATCC 17029 / ATH 2.4.9) OX=349101 GN=Rsph17029_1654 PE=4 SV=1	-1.408	0.000106	1.29556
Q3IZV3	Salt-stress induced outer membrane protein OS=Cereibacter sphaeroides (strain ATCC 17023 / DSM 158 / JCM 6121 / CCUG 31486 / LMG 2827 / NBRC 12203 / NCIMB 8253 / ATH 2.4.1.) OX=272943 GN=SspA PE=4 SV=1	1.117	0.0003669	1.28643
A0A239L780	Secreted protein OS=[Luteovulum] sphaeroides subsp. megalophilum OX=418630 GN=SAMN05421763_107145 PE=4 SV=1	1.386	0.002721	1.25189
U5NMP2	Serine protease OS=Cereibacter sphaeroides (strain ATCC 17023 / DSM 158 / JCM 6121 / CCUG 31486 / LMG 2827 / NBRC 12203 / NCIMB 8253 / ATH 2.4.1.) OX=272943 GN=RSP_7529 PE=4 SV=1	1.672	0.0006901	1.27744
Q3IXR3	SH3 domain-containing protein OS=Cereibacter sphaeroides (strain ATCC 17023 / DSM 158 / JCM 6121 / CCUG 31486 / LMG 2827 / NBRC 12203 / NCIMB 8253 / ATH 2.4.1.) OX=272943 GN=RSP_6161 PE=4 SV=1	1.265	0.004571	1.23334
B9KTM8	SH3b domain-containing protein OS=Cereibacter sphaeroides (strain KD131 / KCTC 12085) OX=557760 GN=RSKD131_3546 PE=4 SV=1	2.433	0.0002635	1.28888
A3PND6	Short-chain dehydrogenase/reductase SDR OS=Cereibacter sphaeroides (strain ATCC 17029 / ATH 2.4.9) OX=349101 GN=Rsph17029_2750 PE=4 SV=1	1.002	0.000367	1.28588
Q3IVZ7	Siderophore-interacting protein OS=Cereibacter sphaeroides (strain ATCC 17023 / DSM 158 / JCM 6121 / CCUG 31486 / LMG 2827 / NBRC 12203 / NCIMB 8253 / ATH 2.4.1.) OX=272943 GN=RSP_3678 PE=4 SV=1	-1.644	5.04e-06	1.30376
B9KNM6	SirA family protein OS=Cereibacter sphaeroides (strain KD131 / KCTC 12085) OX=557760 GN=RSKD131_0444 PE=3 SV=1	1.651	1.44e-05	1.30321
Q3IXH6	SSS sodium solute transporter OS=Cereibacter sphaeroides (strain ATCC 17023 / DSM 158 / JCM 6121 / CCUG 31486 / LMG 2827 / NBRC 12203 / NCIMB 8253 / ATH 2.4.1.) OX=272943 GN=actP PE=3 SV=1	2.314	0.03858	1.0941
A0A239FV03	Succinate dehydrogenase OS=[Luteovulum] sphaeroides subsp. megalophilum OX=418630 GN=SAMN05421763_102409 PE=4 SV=1	1.519	0.0009001	1.27503
Q3J541	Sulfite/nitrite reductase hemoprotein subunit OS=Cereibacter sphaeroides (strain ATCC 17023 / DSM 158 / JCM 6121 / CCUG 31486 / LMG 2827 / NBRC 12203 / NCIMB 8253 / ATH 2.4.1.) OX=272943 GN=RSP_1942 PE=4 SV=1	-1.625	1.2e-05	1.30266
A3PPL5	Sulfotransferase OS=Cereibacter sphaeroides (strain ATCC 17029 / ATH 2.4.9) OX=349101 GN=Rsph17029_3181 PE=4 SV=1	-1.273	0.0002512	1.2886
A4WRC1	Tat pathway signal protein OS=Cereibacter sphaeroides (strain ATCC 17025 / ATH 2.4.3) OX=349102 GN=Rsph17025_1034 PE=4 SV=1	-2.604	8.61e-06	1.30266
Q3J242	Thioredoxin domain-containing protein OS=Cereibacter sphaeroides (strain ATCC 17023 / DSM 158 / JCM 6121 / CCUG 31486 / LMG 2827 / NBRC 12203 / NCIMB 8253 / ATH 2.4.1.) OX=272943 GN=RSP_2981 PE=3 SV=1	3.062	0.003382	1.24461
Q3IV17	Threonine efflux protein OS=Cereibacter sphaeroides (strain ATCC 17023 / DSM 158 / JCM 6121 / CCUG 31486 / LMG 2827 / NBRC 12203 / NCIMB 8253 / ATH 2.4.1.) OX=272943 GN=RSP_7385 PE=4 SV=1	2.146	0.03192	1.10965
Q3IWD7	TIR domain-containing protein OS=Cereibacter sphaeroides (strain ATCC 17023 / DSM 158 / JCM 6121 / CCUG 31486 / LMG 2827 / NBRC 12203 / NCIMB 8253 / ATH 2.4.1.) OX=272943 GN=RSP_3546 PE=4 SV=2	1.391	0.002768	1.25037
Q3J6K3	TonB dependent, hydroxamate-type ferrisiderophore, outer membrane receptor OS=Cereibacter sphaeroides (strain ATCC 17023 / DSM 158 / JCM 6121 / CCUG 31486 / LMG 2827 / NBRC 12203 / NCIMB 8253 / ATH 2.4.1.) OX=272943 GN=RSP_1440 PE=3 SV=1	-1.069	0.003255	1.24597
Q3IXR1	TonB dependent-iron siderophore receptor OS=Cereibacter sphaeroides (strain ATCC 17023 / DSM 158 / JCM 6121 / CCUG 31486 / LMG 2827 / NBRC 12203 / NCIMB 8253 / ATH 2.4.1.) OX=272943 GN=RSP_3056 PE=3 SV=1	-1.145	0.002536	1.25261
A3PGW4	Transcriptional regulator HTH-type FeoC domain-containing protein OS=Cereibacter sphaeroides (strain ATCC 17029 / ATH 2.4.9) OX=349101 GN=Rsph17029_0464 PE=4 SV=1	1.268	0.007127	1.21412
A0A239JH76	Transcriptional regulator, AraC family OS=[Luteovulum] sphaeroides subsp. megalophilum OX=418630 GN=SAMN05421763_104208 PE=4 SV=1	1.068	0.0003079	1.28783
Q3J632	Transcriptional regulator, GntR family OS=Cereibacter sphaeroides (strain ATCC 17023 / DSM 158 / JCM 6121 / CCUG 31486 / LMG 2827 / NBRC 12203 / NCIMB 8253 / ATH 2.4.1.) OX=272943 GN=RSP_1607 PE=4 SV=1	-16.61	0	1.30025
Q3IXU0	Transcriptional regulator, GntR family OS=Cereibacter sphaeroides (strain ATCC 17023 / DSM 158 / JCM 6121 / CCUG 31486 / LMG 2827 / NBRC 12203 / NCIMB 8253 / ATH 2.4.1.) OX=272943 GN=RSP_3029 PE=4 SV=1	-1.262	0.0002868	1.28704
A0A239LFU1	Transcriptional regulator, LacI family OS=[Luteovulum] sphaeroides subsp. megalophilum OX=418630 GN=SAMN05421763_10939 PE=4 SV=1	-1.069	4.23e-06	1.30468
A0A239C8A9	Transcriptional regulator, LysR family OS=[Luteovulum] sphaeroides subsp. megalophilum OX=418630 GN=SAMN05421763_101187 PE=3 SV=1	-1.135	0.0001957	1.29073
Q3IYA7	Transcriptional regulator, LysR family OS=Cereibacter sphaeroides (strain ATCC 17023 / DSM 158 / JCM 6121 / CCUG 31486 / LMG 2827 / NBRC 12203 / NCIMB 8253 / ATH 2.4.1.) OX=272943 GN=RSP_1297 PE=3 SV=1	-16.61	0	1.28708
Q3J1J5	Transcriptional regulator, TraR/DksA family OS=Cereibacter sphaeroides (strain ATCC 17023 / DSM 158 / JCM 6121 / CCUG 31486 / LMG 2827 / NBRC 12203 / NCIMB 8253 / ATH 2.4.1.) OX=272943 GN=dksA PE=4 SV=1	3.047	0.0005257	1.28213
Q3IXD9	Transglutaminase-like enzyme OS=Cereibacter sphaeroides (strain ATCC 17023 / DSM 158 / JCM 6121 / CCUG 31486 / LMG 2827 / NBRC 12203 / NCIMB 8253 / ATH 2.4.1.) OX=272943 GN=RSP_3180 PE=4 SV=1	-1.029	0.001692	1.26076
Q3IX58	Transketolase OS=Cereibacter sphaeroides (strain ATCC 17023 / DSM 158 / JCM 6121 / CCUG 31486 / LMG 2827 / NBRC 12203 / NCIMB 8253 / ATH 2.4.1.) OX=272943 GN=tklB PE=3 SV=1	1.685	0.0004732	1.28269
A3PML6	Transmembrane protein OS=Cereibacter sphaeroides (strain ATCC 17029 / ATH 2.4.9) OX=349101 GN=Rsph17029_2480 PE=4 SV=1	1.072	0.0002217	1.29031
A0A3G6WW90	Transporter OS=Cereibacter sphaeroides OX=1063 GN=EBL86_23260 PE=4 SV=1	1.751	0.0003577	1.2865
A0A239C0Y0	TRAP transporter small permease protein OS=[Luteovulum] sphaeroides subsp. megalophilum OX=418630 GN=SAMN05421763_10142 PE=3 SV=1	-1.169	0.00749	1.2144
A0A239HSG6	TRAP transporter small permease protein OS=[Luteovulum] sphaeroides subsp. megalophilum OX=418630 GN=SAMN05421763_103165 PE=3 SV=1	-16.61	0	1.30431
Q3IVL5	TRAP-T family transporter, large (12 TMs) inner membrane subunit OS=Cereibacter sphaeroides (strain ATCC 17023 / DSM 158 / JCM 6121 / CCUG 31486 / LMG 2827 / NBRC 12203 / NCIMB 8253 / ATH 2.4.1.) OX=272943 GN=RSP_1418 PE=4 SV=1	-1.194	0.005655	1.22523
Q3IXS0	trimethylamine-N-oxide reductase OS=Cereibacter sphaeroides (strain ATCC 17023 / DSM 158 / JCM 6121 / CCUG 31486 / LMG 2827 / NBRC 12203 / NCIMB 8253 / ATH 2.4.1.) OX=272943 GN=dorA PE=3 SV=1	4.64	5.52e-05	1.2984
A0A2W5S6E4	tRNA (guanine-N(1)-)-methyltransferase OS=Cereibacter sphaeroides OX=1063 GN=trmD PE=3 SV=1	8.11478	0	1.28832
Q3J5D0	Trypsin-like serine protease with C-terminal PDZ domain OS=Cereibacter sphaeroides (strain ATCC 17023 / DSM 158 / JCM 6121 / CCUG 31486 / LMG 2827 / NBRC 12203 / NCIMB 8253 / ATH 2.4.1.) OX=272943 GN=RSP_1855 PE=4 SV=1	1.45	0.0004103	1.28524
Q3IYD6	Two component transcriptional regulator, winged helix family OS=Cereibacter sphaeroides (strain ATCC 17023 / DSM 158 / JCM 6121 / CCUG 31486 / LMG 2827 / NBRC 12203 / NCIMB 8253 / ATH 2.4.1.) OX=272943 GN=kdpE PE=4 SV=1	8.11478	0	1.30033
Q3J496	Type-4 uracil-DNA glycosylase OS=Cereibacter sphaeroides (strain ATCC 17023 / DSM 158 / JCM 6121 / CCUG 31486 / LMG 2827 / NBRC 12203 / NCIMB 8253 / ATH 2.4.1.) OX=272943 GN=RSP_2232 PE=3 SV=2	-1.163	0.0009575	1.27491
Q3J0P7	Ubiquinone biosynthesis protein UbiU OS=Cereibacter sphaeroides (strain ATCC 17023 / DSM 158 / JCM 6121 / CCUG 31486 / LMG 2827 / NBRC 12203 / NCIMB 8253 / ATH 2.4.1.) OX=272943 GN=ubiU PE=3 SV=1	2.352	0.002596	1.25068
B9KKK9	Ubiquinone biosynthesis protein UbiV OS=Cereibacter sphaeroides (strain KD131 / KCTC 12085) OX=557760 GN=ubiV PE=3 SV=1	4.804	1.61e-07	1.30593
B9KR14	UDP-sulfoquinovose synthase OS=Cereibacter sphaeroides (strain KD131 / KCTC 12085) OX=557760 GN=RSKD131_0881 PE=3 SV=1	-1.36	0.0005562	1.28192
A0A239GAQ5	Uncharacterized conserved protein OS=[Luteovulum] sphaeroides subsp. megalophilum OX=418630 GN=SAMN05421763_102584 PE=3 SV=1	1.231	0.003638	1.24216
A0A239GGI6	Uncharacterized conserved protein YjbJ, UPF0337 family OS=[Luteovulum] sphaeroides subsp. megalophilum OX=418630 GN=SAMN05421763_102707 PE=3 SV=1	1.047	0.004663	1.2327
A0A239M7S6	Uncharacterized conserved protein, DUF427 family OS=[Luteovulum] sphaeroides subsp. megalophilum OX=418630 GN=SAMN05421763_11369 PE=4 SV=1	1.126	0.001086	1.27167
A0A239JBL4	Uncharacterized protein OS=[Luteovulum] sphaeroides subsp. megalophilum OX=418630 GN=SAMN05421763_104111 PE=4 SV=1	8.11478	0	1.30576
A0A239J5C5	Uncharacterized protein OS=[Luteovulum] sphaeroides subsp. megalophilum OX=418630 GN=SAMN05421763_10432 PE=4 SV=1	1.204	0.0003098	1.28668
A0A239KDC2	Uncharacterized protein OS=[Luteovulum] sphaeroides subsp. megalophilum OX=418630 GN=SAMN05421763_105287 PE=4 SV=1	2.457	0.001436	1.26636
A0A239LT41	Uncharacterized protein OS=[Luteovulum] sphaeroides subsp. megalophilum OX=418630 GN=SAMN05421763_11090 PE=4 SV=1	1.394	0.0003237	1.28721
A0A239M4Y7	Uncharacterized protein OS=[Luteovulum] sphaeroides subsp. megalophilum OX=418630 GN=SAMN05421763_11261 PE=4 SV=1	1.72	0.0003216	1.28663
Q3J1S3	Uncharacterized protein OS=Cereibacter sphaeroides (strain ATCC 17023 / DSM 158 / JCM 6121 / CCUG 31486 / LMG 2827 / NBRC 12203 / NCIMB 8253 / ATH 2.4.1.) OX=272943 GN=RSP_0086 PE=4 SV=1	1.193	0.007209	1.21523
Q3J1F8	Uncharacterized protein OS=Cereibacter sphaeroides (strain ATCC 17023 / DSM 158 / JCM 6121 / CCUG 31486 / LMG 2827 / NBRC 12203 / NCIMB 8253 / ATH 2.4.1.) OX=272943 GN=RSP_0205 PE=4 SV=2	1.167	0.022	1.14584
Q3J5Y6	Uncharacterized protein OS=Cereibacter sphaeroides (strain ATCC 17023 / DSM 158 / JCM 6121 / CCUG 31486 / LMG 2827 / NBRC 12203 / NCIMB 8253 / ATH 2.4.1.) OX=272943 GN=RSP_1653 PE=4 SV=2	1.597	0.01136	1.19145
Q3J4U6	Uncharacterized protein OS=Cereibacter sphaeroides (strain ATCC 17023 / DSM 158 / JCM 6121 / CCUG 31486 / LMG 2827 / NBRC 12203 / NCIMB 8253 / ATH 2.4.1.) OX=272943 GN=RSP_2037 PE=4 SV=2	1.138	0.01797	1.16166
Q3IXI2	Uncharacterized protein OS=Cereibacter sphaeroides (strain ATCC 17023 / DSM 158 / JCM 6121 / CCUG 31486 / LMG 2827 / NBRC 12203 / NCIMB 8253 / ATH 2.4.1.) OX=272943 GN=RSP_3136 PE=4 SV=1	-2.498	0.0007317	1.27866
Q3IW32	Uncharacterized protein OS=Cereibacter sphaeroides (strain ATCC 17023 / DSM 158 / JCM 6121 / CCUG 31486 / LMG 2827 / NBRC 12203 / NCIMB 8253 / ATH 2.4.1.) OX=272943 GN=RSP_3640 PE=4 SV=1	1.637	0.001797	1.26137
Q3IVW8	Uncharacterized protein OS=Cereibacter sphaeroides (strain ATCC 17023 / DSM 158 / JCM 6121 / CCUG 31486 / LMG 2827 / NBRC 12203 / NCIMB 8253 / ATH 2.4.1.) OX=272943 GN=RSP_3706 PE=4 SV=1	2.752	0.02269	1.1411
Q3IVS7	Uncharacterized protein OS=Cereibacter sphaeroides (strain ATCC 17023 / DSM 158 / JCM 6121 / CCUG 31486 / LMG 2827 / NBRC 12203 / NCIMB 8253 / ATH 2.4.1.) OX=272943 GN=RSP_3751 PE=4 SV=1	1.085	0.008374	1.20823
Q3J3U5	Uncharacterized protein OS=Cereibacter sphaeroides (strain ATCC 17023 / DSM 158 / JCM 6121 / CCUG 31486 / LMG 2827 / NBRC 12203 / NCIMB 8253 / ATH 2.4.1.) OX=272943 GN=RSP_6048 PE=4 SV=2	1.198	0.02656	1.13004
Q3J1D2	Uncharacterized protein OS=Cereibacter sphaeroides (strain ATCC 17023 / DSM 158 / JCM 6121 / CCUG 31486 / LMG 2827 / NBRC 12203 / NCIMB 8253 / ATH 2.4.1.) OX=272943 GN=RSP_6105 PE=4 SV=1	8.11478	0	1.28693
Q3IV91	Uncharacterized protein OS=Cereibacter sphaeroides (strain ATCC 17023 / DSM 158 / JCM 6121 / CCUG 31486 / LMG 2827 / NBRC 12203 / NCIMB 8253 / ATH 2.4.1.) OX=272943 GN=RSP_7190 PE=4 SV=2	8.11478	0	1.30514
U5NMI5	Uncharacterized protein OS=Cereibacter sphaeroides (strain ATCC 17023 / DSM 158 / JCM 6121 / CCUG 31486 / LMG 2827 / NBRC 12203 / NCIMB 8253 / ATH 2.4.1.) OX=272943 GN=RSP_7616 PE=4 SV=1	1.199	0.001115	1.27064
U5NN33	Uncharacterized protein OS=Cereibacter sphaeroides (strain ATCC 17023 / DSM 158 / JCM 6121 / CCUG 31486 / LMG 2827 / NBRC 12203 / NCIMB 8253 / ATH 2.4.1.) OX=272943 GN=RSP_7711 PE=4 SV=1	2.079	0.000508	1.28255
B9KUA7	Uncharacterized protein OS=Cereibacter sphaeroides (strain KD131 / KCTC 12085) OX=557760 GN=RSKD131_3775 PE=4 SV=1	2.078	0.0006989	1.27788
A0A7Z6R0M4	Uncharacterized protein OS=Cereibacter sphaeroides f. sp. denitrificans OX=39723 GN=DWF04_02515 PE=4 SV=1	7.115	2.74e-05	1.30067
A0A7Z6W7J8	Uncharacterized protein OS=Cereibacter sphaeroides f. sp. denitrificans OX=39723 GN=DWF04_20600 PE=4 SV=1	3.291	0.001363	1.26727
A0A239ICF9	Uncharacterized protein, RmlC-like cupin domain OS=[Luteovulum] sphaeroides subsp. megalophilum OX=418630 GN=SAMN05421763_103441 PE=4 SV=1	1.057	0.01633	1.16961
A0A239F7N8	Universal stress protein family protein OS=[Luteovulum] sphaeroides subsp. megalophilum OX=418630 GN=SAMN05421763_102115 PE=3 SV=1	2.309	0.0002062	1.29143
Q3J0M5	Uronate isomerase OS=Cereibacter sphaeroides (strain ATCC 17023 / DSM 158 / JCM 6121 / CCUG 31486 / LMG 2827 / NBRC 12203 / NCIMB 8253 / ATH 2.4.1.) OX=272943 GN=uxaC PE=3 SV=1	-1.33	1.66e-05	1.30141
Q3J6D3	Uroporphyrinogen-III synthase OS=Cereibacter sphaeroides (strain ATCC 17023 / DSM 158 / JCM 6121 / CCUG 31486 / LMG 2827 / NBRC 12203 / NCIMB 8253 / ATH 2.4.1.) OX=272943 GN=RSP_6208 PE=4 SV=1	1.255	0.009513	1.20141
B9KR11	UTP--glucose-1-phosphate uridylyltransferase OS=Cereibacter sphaeroides (strain KD131 / KCTC 12085) OX=557760 GN=RSKD131_0878 PE=3 SV=1	-1.36	0.0001061	1.29672
Q3IWY2	Viral aspartic protease OS=Cereibacter sphaeroides (strain ATCC 17023 / DSM 158 / JCM 6121 / CCUG 31486 / LMG 2827 / NBRC 12203 / NCIMB 8253 / ATH 2.4.1.) OX=272943 GN=RSP_3349 PE=4 SV=1	2.095	0.001218	1.26925
Q3IV84	Viral aspartic protease OS=Cereibacter sphaeroides (strain ATCC 17023 / DSM 158 / JCM 6121 / CCUG 31486 / LMG 2827 / NBRC 12203 / NCIMB 8253 / ATH 2.4.1.) OX=272943 GN=RSP_4072 PE=4 SV=1	2.028	0.0004038	1.28508
Q3J3H6	Vitamin B12-dependent ribonucleotide reductase OS=Cereibacter sphaeroides (strain ATCC 17023 / DSM 158 / JCM 6121 / CCUG 31486 / LMG 2827 / NBRC 12203 / NCIMB 8253 / ATH 2.4.1.) OX=272943 GN=nrd PE=1 SV=1	-2.271	6.08e-06	1.30351
A4WPC0	VWA containing CoxE family protein OS=Cereibacter sphaeroides (strain ATCC 17025 / ATH 2.4.3) OX=349102 GN=Rsph17025_0328 PE=4 SV=1	-1.077	0.00745	1.21698
A0A239CCW9	Xanthine dehydrogenase, molybdenum binding subunit apoprotein OS=[Luteovulum] sphaeroides subsp. megalophilum OX=418630 GN=SAMN05421763_101262 PE=4 SV=1	-1.478	8.51e-06	1.3034
Q3HKD8	YD repeat protein OS=Cereibacter sphaeroides (strain ATCC 17023 / DSM 158 / JCM 6121 / CCUG 31486 / LMG 2827 / NBRC 12203 / NCIMB 8253 / ATH 2.4.1.) OX=272943 GN=RSP_4284 PE=4 SV=1	3.719	1.34e-05	1.30232
Q3IWB5	Zinc import ATP-binding protein ZnuC OS=Cereibacter sphaeroides (strain ATCC 17023 / DSM 158 / JCM 6121 / CCUG 31486 / LMG 2827 / NBRC 12203 / NCIMB 8253 / ATH 2.4.1.) OX=272943 GN=znuC PE=3 SV=1	-1.481	0.0002769	1.28977
A0A7Z6WC94	Zn-dependent hydrolase OS=Cereibacter sphaeroides f. sp. denitrificans OX=39723 GN=DWF04_01050 PE=3 SV=1	-1.478	0.0003321	1.28598
